# Supplementary material for: Data on growth, uptake and N2 fixation of grass-clover leys fertilized with mineral N fertilizer and cattle slurry
Source: Data Brief. 2022 Mar 2;42:107998. doi: 10.1016/j.dib.2022.107998 (PMC8933538; doi:10.1016/j.dib.2022.107998)
Supplement: Supplementary file 1 [file mmc1.xlsx]

## Sheet: Dataset
							Botanical fraction					%Nfda		N (%)			Dry matter (hkg/ha)						N yield (kg N/ha)				qBNF (kg N/ha)
Year	Location	Treatment	Fertilizer type	Fertilizer rate	Block	Cut	Grass	White clover	Red clover	Total Clover	Weed	%Ndfa(wc)	%Ndfa(rc)	N%gr	N%wc	%Nrc	Total DM	grDM	wcDM	rcDM	clDM	weedDM	grNY	wcNY	rcNY	Total NY	wc qBNF	rc qBNF	Total qBNF
2018	SW	1	-	0	1	1	0.633574	0.366426		0.366426	0	92.6894		2.48109	3.60005		55.4961	3.51609	2.03352	0	2.03352	0	87.2374	73.2077	0	160.445	67.8557	0	67.8557
2018	SW	1	-	0	2	1	0.800498	0.199502		0.199502	0	96.005		1.85699	3.86363		38.7656	3.10318	0.773379	0	0.773379	0	57.6257	29.8805	0	87.5062	28.6867	0	28.6867
2018	SW	1	-	0	3	1	0.709117	0.290883		0.290883	0	95.5466		1.96211	3.73234		47.3	3.35412	1.37588	0	1.37588	0	65.8117	51.3523	0	117.164	49.0654	0	49.0654
2018	SW	1	-	0	4	1	0.460496	0.539504		0.539504	0	91.8234		2.74744	4.16169		39.5489	1.82121	2.13368	0	2.13368	0	50.0366	88.7971	0	138.834	81.5365	0	81.5365
2018	SW	2	Mineral N	60	1	1	0.570527	0.429473		0.429473	0	86.6321		3.20812	3.9328		55.4756	3.16503	2.38253	0	2.38253	0	101.538	93.7	0	195.238	81.1743	0	81.1743
2018	SW	2	Mineral N	60	2	1	0.862741	0.137259		0.137259	0	90.5548		3.01586	4.28324		50.2444	4.33479	0.68965	0	0.68965	0	130.731	29.5394	0	160.271	26.7494	0	26.7494
2018	SW	2	Mineral N	60	3	1	0.811665	0.188335		0.188335	0	86.7645		2.54439	4.21175		47.125	3.82497	0.88753	0	0.88753	0	97.3221	37.3805	0	134.703	32.433	0	32.433
2018	SW	2	Mineral N	60	4	1	0.745494	0.252468		0.252468	0.00203774	92.1874		3.14344	4.43924		50.1056	3.73534	1.265	0	1.265	0.0102102	117.418	56.1565	0	173.575	51.7692	0	51.7692
2018	SW	3	Mineral N	120	1	1	0.864814	0.135186		0.135186	0	85.689		2.98573	4.75129		60.895	5.26628	0.823215	0	0.823215	0	157.237	39.1134	0	196.35	33.5159	0	33.5159
2018	SW	3	Mineral N	120	2	1	0.904335	0.0956648		0.0956648	0	88.1138		3.08754	3.81175		64.4	5.82392	0.616081	0	0.616081	0	179.816	23.4835	0	203.299	20.6922	0	20.6922
2018	SW	3	Mineral N	120	3	1	0.941982	0.0580176		0.0580176	0	84.0913		3.0661	4.05609		52.0867	4.90647	0.302194	0	0.302194	0	150.437	12.2573	0	162.695	10.3073	0	10.3073
2018	SW	3	Mineral N	120	4	1	0.809712	0.190288		0.190288	0	87.0938		3.17807	4.17273		49.81	4.03317	0.947826	0	0.947826	0	128.177	39.5502	0	167.727	34.4458	0	34.4458
2018	SW	4	Mineral N	240	1	1	0.747392	0.252608		0.252608	0	68.2276		4.35141	4.29921		54.75	4.09197	1.38303	0	1.38303	0	178.058	59.4593	0	237.518	40.5677	0	40.5677
2018	SW	4	Mineral N	240	2	1	0.84623	0.15377		0.15377	0	81.3037		4.04528	4.52574		63.3333	5.35945	0.973879	0	0.973879	0	216.805	44.0752	0	260.88	35.8348	0	35.8348
2018	SW	4	Mineral N	240	3	1	0.927667	0.0723335		0.0723335	0	80.3698		3.29091	4.11298		49.0622	4.55134	0.354884	0	0.354884	0	149.78	14.5963	0	164.377	11.731	0	11.731
2018	SW	4	Mineral N	240	4	1	0.898227	0.101773		0.101773	0	85.438		3.65512	4.22854		51.12	4.59174	0.520262	0	0.520262	0	167.834	21.9995	0	189.833	18.7959	0	18.7959
2018	SW	5	Mineral N	360	1	1	0.896659	0.103341		0.103341	0	72.7361		4.4641	4.58651		54.9117	4.9237	0.567464	0	0.567464	0	219.799	26.0268	0	245.826	18.9309	0	18.9309
2018	SW	5	Mineral N	360	2	1	0.862065	0.137935		0.137935	0	81.9542		3.77397	3.79933		52.575	4.53231	0.725192	0	0.725192	0	171.048	27.5524	0	198.6	22.5804	0	22.5804
2018	SW	5	Mineral N	360	3	1	0.882353	0.117647		0.117647	0	85.9799		3.77213	3.73819		42.2978	3.73216	0.497621	0	0.497621	0	140.782	18.602	0	159.384	15.994	0	15.994
2018	SW	5	Mineral N	360	4	1	0.704807	0.295193		0.295193	0	82.9796		4.01454	3.99168		42.1778	2.97272	1.24506	0	1.24506	0	119.341	49.6987	0	169.04	41.2398	0	41.2398
2018	SW	6	Mineral N	480	1	1	0.828999	0.171001		0.171001	0	78.7776		4.28912	4.39251		60.8806	5.04699	1.04106	0	1.04106	0	216.471	45.7288	0	262.2	36.0241	0	36.0241
2018	SW	6	Mineral N	480	2	1	0.903034	0.0969663		0.0969663	0	84.4231		3.94064	4.07108		46.7689	4.22339	0.453501	0	0.453501	0	166.428	18.4624	0	184.891	15.5865	0	15.5865
2018	SW	6	Mineral N	480	3	1	0.90073	0.0992705		0.0992705	0	80.1076		3.89697	4.5763		51.7972	4.66553	0.514193	0	0.514193	0	181.814	23.531	0	205.345	18.8502	0	18.8502
2018	SW	6	Mineral N	480	4	1	0.721762	0.278238		0.278238	0	79.3406		4.37526	4.62845		45.08	3.2537	1.2543	0	1.2543	0	142.358	58.0545	0	200.412	46.0608	0	46.0608
2018	SW	7	Slurry + mineral N	120	1	1	0.596705	0.403295		0.403295	0	80.4042		3.67871	4.66171		46.3733	2.76712	1.87021	0	1.87021	0	101.794	87.1837	0	188.978	70.0994	0	70.0994
2018	SW	7	Slurry + mineral N	120	2	1	0.593192	0.406313		0.406313	0.000494726	88.4595		3.29042	4.04845		55.17	3.27264	2.24163	0	2.24163	0.0027294	107.684	90.7513	0	198.435	80.2782	0	80.2782
2018	SW	7	Slurry + mineral N	120	3	1	0.734075	0.265925		0.265925	0	88.2904		3.0331	4.34187		55.3356	4.06205	1.47151	0	1.47151	0	123.206	63.8911	0	187.097	56.4097	0	56.4097
2018	SW	7	Slurry + mineral N	120	4	1	0.96852	0.0314803		0.0314803	0	81.6023		3.51853	4.36473		51.425	4.98061	0.161888	0	0.161888	0	175.244	7.06595	0	182.31	5.76598	0	5.76598
2018	SW	8	Slurry + mineral N	240	1	1	0.855751	0.144249		0.144249	0	85.2287		3.39701	4.14364		52.5128	4.49378	0.757493	0	0.757493	0	152.654	31.3878	0	184.042	26.7514	0	26.7514
2018	SW	8	Slurry + mineral N	240	2	1	0.811506	0.188494		0.188494	0	86.1613		3.80001	4.15581		53.9406	4.37731	1.01675	0	1.01675	0	166.338	42.254	0	208.592	36.4066	0	36.4066
2018	SW	8	Slurry + mineral N	240	3	1	0.85929	0.14071		0.14071	0	87.2013		3.61876	3.73638		50.4	4.33082	0.709179	0	0.709179	0	156.722	26.4976	0	183.22	23.1063	0	23.1063
2018	SW	8	Slurry + mineral N	240	4	1	0.801293	0.198707		0.198707	0	82.3987		4.2783	3.40933		52.6222	4.21658	1.04564	0	1.04564	0	180.398	35.6493	0	216.047	29.3746	0	29.3746
2018	SW	9	Slurry + mineral N	360	1	1	0.898708	0.101292		0.101292	0	76.7026		4.00147	3.72697		66.9167	6.01385	0.677814	0	0.677814	0	240.643	25.2619	0	265.904	19.3765	0	19.3765
2018	SW	9	Slurry + mineral N	360	2	1	0.708005	0.291477		0.291477	0.000517197	82.3709		3.96134	4.73456		53.0922	3.75896	1.54752	0	1.54752	0.00274591	148.905	73.2681	0	222.173	60.3516	0	60.3516
2018	SW	9	Slurry + mineral N	360	3	1	0.945007	0.0549929		0.0549929	0	81.4569		3.78854	3.91828		51.09	4.82804	0.280959	0	0.280959	0	182.912	11.0087	0	193.921	8.96738	0	8.96738
2018	SW	9	Slurry + mineral N	360	4	1	0.938575	0.0614254		0.0614254	0	79.5283		4.34051	3.89251		53.9056	5.05944	0.331117	0	0.331117	0	219.606	12.8888	0	232.494	10.2502	0	10.2502
2018	SW	10	Slurry + mineral N	480	1	1	0.86831	0.13169		0.13169	0	71.716		4.01716	4.49245		47.6967	4.14155	0.628118	0	0.628118	0	166.372	28.2179	0	194.59	20.2368	0	20.2368
2018	SW	10	Slurry + mineral N	480	2	1	0.932136	0.0678641		0.0678641	0	74.9191		3.82225	3.84755		51.04	4.75762	0.346378	0	0.346378	0	181.848	13.3271	0	195.175	9.98451	0	9.98451
2018	SW	10	Slurry + mineral N	480	3	1	0.759319	0.240681		0.240681	0	74.5507		4.37087	4.76731		49.4722	3.75652	1.1907	0	1.1907	0	164.192	56.7646	0	220.957	42.3184	0	42.3184
2018	SW	10	Slurry + mineral N	480	4	1	0.918299	0.0795872		0.0795872	0.00211344	83.2481		4.27054	4.2509		44.5178	4.08806	0.354305	0	0.354305	0.00940857	174.583	15.0611	0	189.644	12.5381	0	12.5381
2018	SW	1	-	0	1	2	0.144415	0.855585		0.855585	0	96.1103		2.62044	2.77924		22.68	0.327533	1.94047	0	1.94047	0	8.5828	53.9303	0	62.5131	51.8325	0	51.8325
2018	SW	1	-	0	2	2	0.318686	0.681314		0.681314	0	97.9028		2.04244	3.23543		19.9711	0.636451	1.36066	0	1.36066	0	12.9991	44.0233	0	57.0224	43.1	0	43.1
2018	SW	1	-	0	3	2	0.371905	0.628095		0.628095	0	98.1568		2.01375	3.24555		20.8467	0.775299	1.30937	0	1.30937	0	15.6126	42.4962	0	58.1088	41.7129	0	41.7129
2018	SW	1	-	0	4	2	0.287925	0.712075		0.712075	0	94.3746		2.21852	3.23485		21.1659	0.609421	1.50717	0	1.50717	0	13.5201	48.7548	0	62.2749	46.0121	0	46.0121
2018	SW	2	Mineral N	60	1	2	0.291178	0.708822		0.708822	0	94.2111		2.31133	3.27626		20.995	0.611328	1.48817	0	1.48817	0	14.1298	48.7564	0	62.8862	45.9339	0	45.9339
2018	SW	2	Mineral N	60	2	2	0.624539	0.375461		0.375461	0	96.9306		1.71578	2.9378		17.8989	1.11786	0.672034	0	0.672034	0	19.18	19.743	0	38.923	19.137	0	19.137
2018	SW	2	Mineral N	60	3	2	0.34378	0.65622		0.65622	0	96.1027		2.08438	2.88322		18.9056	0.649936	1.24062	0	1.24062	0	13.5471	35.7698	0	49.3169	34.3757	0	34.3757
2018	SW	2	Mineral N	60	4	2	0.51166	0.48834		0.48834	0	96.9604		1.89809	3.09459		16.675	0.853193	0.814307	0	0.814307	0	16.1944	25.1994	0	41.3938	24.4335	0	24.4335
2018	SW	3	Mineral N	120	1	2	0.36183	0.63817		0.63817	0	88.8722		3.47953	3.67964		24.5778	0.889299	1.56848	0	1.56848	0	30.9434	57.7144	0	88.6578	51.292	0	51.292
2018	SW	3	Mineral N	120	2	2	0.86045	0.13955		0.13955	0	92.166		2.83822	3.53924		21.8956	1.884	0.305552	0	0.305552	0	53.4722	10.8142	0	64.2864	9.96703	0	9.96703
2018	SW	3	Mineral N	120	3	2	0.753949	0.246051		0.246051	0	89.0135		3.16043	3.61135		21.3767	1.61169	0.525975	0	0.525975	0	50.9364	18.9948	0	69.9312	16.908	0	16.908
2018	SW	3	Mineral N	120	4	2	0.551908	0.448092		0.448092	0	93.799		2.60673	3.19777		16.56	0.91396	0.74204	0	0.74204	0	23.8245	23.7287	0	47.5532	22.2573	0	22.2573
2018	SW	4	Mineral N	240	1	2	0.640645	0.359355		0.359355	0	78.8063		3.34858	3.78202		29.5167	1.89097	1.0607	0	1.0607	0	63.3207	40.1158	0	103.437	31.6138	0	31.6138
2018	SW	4	Mineral N	240	2	2	0.845415	0.154585		0.154585	0	80.9754		2.90341	3.70179		23.1917	1.96066	0.358508	0	0.358508	0	56.9261	13.2712	0	70.1973	10.7464	0	10.7464
2018	SW	4	Mineral N	240	3	2	0.786511	0.213489		0.213489	0	83.1995		3.56148	3.77032		25.9722	2.04274	0.554479	0	0.554479	0	72.7519	20.9056	0	93.6575	17.3934	0	17.3934
2018	SW	4	Mineral N	240	4	2	0.825038	0.174962		0.174962	0	88.2829		2.84221	3.44503		21.1933	1.74853	0.370803	0	0.370803	0	49.6968	12.7743	0	62.4711	11.2775	0	11.2775
2018	SW	5	Mineral N	360	1	2	0.674053	0.325947		0.325947	0	71.1939		4.22129	4.06684		30.6278	2.06448	0.998302	0	0.998302	0	87.1475	40.5994	0	127.747	28.9043	0	28.9043
2018	SW	5	Mineral N	360	2	2	0.805221	0.194779		0.194779	0	78.347		3.21853	3.68483		26.1706	2.10731	0.509748	0	0.509748	0	67.8243	18.7834	0	86.6077	14.7162	0	14.7162
2018	SW	5	Mineral N	360	3	2	0.858538	0.141462		0.141462	0	75.1459		3.98454	3.51697		27.3006	2.34386	0.386199	0	0.386199	0	93.3919	13.5825	0	106.974	10.2067	0	10.2067
2018	SW	5	Mineral N	360	4	2	0.67249	0.32751		0.32751	0	86.0648		3.23557	3.2604		21.9022	1.4729	0.717321	0	0.717321	0	47.6567	23.3875	0	71.0442	20.1284	0	20.1284
2018	SW	6	Mineral N	480	1	2	0.733226	0.266774		0.266774	0	71.1974		4.19201	4.53515		32.2722	2.36628	0.86094	0	0.86094	0	99.1949	39.0449	0	138.24	27.799	0	27.799
2018	SW	6	Mineral N	480	2	2	0.886615	0.113385		0.113385	0	73.8472		3.57641	3.73861		24	2.12788	0.272124	0	0.272124	0	76.1016	10.1736	0	86.2752	7.51295	0	7.51295
2018	SW	6	Mineral N	480	3	2	0.835013	0.164987		0.164987	0	79.4495		3.72037	3.49002		25.8583	2.1592	0.426629	0	0.426629	0	80.3305	14.8894	0	95.2199	11.8296	0	11.8296
2018	SW	6	Mineral N	480	4	2	0.48507	0.51493		0.51493	0	88.6692		2.01214	3.6168		23.5389	1.1418	1.21209	0	1.21209	0	22.9747	43.8388	0	66.8135	38.8715	0	38.8715
2018	SW	7	Slurry + mineral N	120	1	2	0.513912	0.486088		0.486088	0	90.023		3.02503	3.55574		24.8967	1.27947	1.2102	0	1.2102	0	38.7043	43.0314	0	81.7357	38.7382	0	38.7382
2018	SW	7	Slurry + mineral N	120	2	2	0.434283	0.565717		0.565717	0	92.7462		2.48927	3.23988		20.055	0.870954	1.13455	0	1.13455	0	21.6804	36.7579	0	58.4383	34.0915	0	34.0915
2018	SW	7	Slurry + mineral N	120	3	2	0.644104	0.355896		0.355896	0	93.0862		2.48507	2.97009		20.6689	1.33129	0.735596	0	0.735596	0	33.0836	21.8479	0	54.9314	20.3373	0	20.3373
2018	SW	7	Slurry + mineral N	120	4	2	0.861708	0.138292		0.138292	0	87.8669		1.94712	2.61776		17.8833	1.54102	0.247313	0	0.247313	0	30.0055	6.47406	0	36.4796	5.68856	0	5.68856
2018	SW	8	Slurry + mineral N	240	1	2	0.899961	0.0923136		0.0923136	0.00772499	86.8495		2.97451	3.49749		26.1333	2.3519	0.241246	0	0.241246	0.020188	69.9574	8.43757	0	78.3949	7.32799	0	7.32799
2018	SW	8	Slurry + mineral N	240	2	2	0.778959	0.221041		0.221041	0	84.7822		3.95257	3.03305		25.175	1.96103	0.55647	0	0.55647	0	77.5111	16.878	0	94.3891	14.3096	0	14.3096
2018	SW	8	Slurry + mineral N	240	3	2	0.853095	0.146905		0.146905	0	88.3695		2.96969	3.39143		25.0633	2.13814	0.368192	0	0.368192	0	63.4961	12.487	0	75.9831	11.0347	0	11.0347
2018	SW	8	Slurry + mineral N	240	4	2	0.795066	0.204934		0.204934	0	86.6979		3.31598	3.56963		22.5861	1.79575	0.462866	0	0.462866	0	59.5465	16.5226	0	76.0692	14.3248	0	14.3248
2018	SW	9	Slurry + mineral N	360	1	2	0.876704	0.123296		0.123296	0	72.3475		3.83437	3.9743		25.4222	2.22878	0.313445	0	0.313445	0	85.4595	12.4572	0	97.9168	9.01249	0	9.01249
2018	SW	9	Slurry + mineral N	360	2	2	0.703318	0.296682		0.296682	0	75.5128		3.82455	3.07496		22.525	1.58422	0.668275	0	0.668275	0	60.5894	20.5492	0	81.1386	15.5173	0	15.5173
2018	SW	9	Slurry + mineral N	360	3	2	0.86486	0.13514		0.13514	0	78.4645		3.74441	3.79423		25.5889	2.21308	0.345807	0	0.345807	0	82.8668	13.1207	0	95.9876	10.2951	0	10.2951
2018	SW	9	Slurry + mineral N	360	4	2	0.934355	0.0656448		0.0656448	0	81.9049		3.6846	3.34679		24.505	2.28964	0.160863	0	0.160863	0	84.364	5.38372	0	89.7477	4.40953	0	4.40953
2018	SW	10	Slurry + mineral N	480	1	2	0.846277	0.153723		0.153723	0	67.5241		3.6011	4.20224		25.9822	2.19882	0.399406	0	0.399406	0	79.1815	16.784	0	95.9655	11.3333	0	11.3333
2018	SW	10	Slurry + mineral N	480	2	2	0.826176	0.173824		0.173824	0	79.9662		3.81947	3.59996		26.0089	2.14879	0.452097	0	0.452097	0	82.0725	16.2753	0	98.3478	13.0148	0	13.0148
2018	SW	10	Slurry + mineral N	480	3	2	0.770455	0.229545		0.229545	0	76.5715		3.16917	3.15015		27.3994	2.11101	0.628939	0	0.628939	0	66.9014	19.8126	0	86.714	15.1708	0	15.1708
2018	SW	10	Slurry + mineral N	480	4	2	0.926668	0.0733315		0.0733315	0	78.2595		3.89078	4.0589		25.3156	2.34591	0.185643	0	0.185643	0	91.2744	7.53505	0	98.8094	5.89689	0	5.89689
2018	SW	1	-	0	1	3	0.156979	0.843021		0.843021	0	97.069		2.53361	2.88565		26.7189	0.419431	2.25246	0	2.25246	0	10.6268	64.9981	0	75.6249	63.093	0	63.093
2018	SW	1	-	0	2	3	0.26941	0.73059		0.73059	0	98.152		2.09757	3.17607		9.28556	0.250162	0.678393	0	0.678393	0	5.24734	21.5462	0	26.7936	21.1481	0	21.1481
2018	SW	1	-	0	3	3	0.329959	0.670041		0.670041	0	97.9554		1.82671	2.52209		31.3989	1.03603	2.10385	0	2.10385	0	18.9253	53.0611	0	71.9864	51.9762	0	51.9762
2018	SW	1	-	0	4	3	0.193032	0.806968		0.806968	0	95.9144		2.49849	3.38503		21.4694	0.414429	1.73252	0	1.73252	0	10.3545	58.6461	0	69.0006	56.2501	0	56.2501
2018	SW	2	Mineral N	60	1	3	0.0977029	0.902297		0.902297	0	97.6491		2.51226	3.10317		22.4167	0.219017	2.02265	0	2.02265	0	5.50228	62.7662	0	68.2685	61.2906	0	61.2906
2018	SW	2	Mineral N	60	2	3	0.275642	0.724358		0.724358	0	97.911		1.73702	3.19404		7.77778	0.214388	0.56339	0	0.56339	0	3.72398	17.9949	0	21.7189	17.619	0	17.619
2018	SW	2	Mineral N	60	3	3	0.278158	0.721842		0.721842	0	97.0715		1.7578	3.0389		39.1367	1.08862	2.82505	0	2.82505	0	19.1357	85.8505	0	104.986	83.3363	0	83.3363
2018	SW	2	Mineral N	60	4	3	0.169291	0.830709		0.830709	0	97.8712		1.99272	2.92562		16.24	0.274929	1.34907	0	1.34907	0	5.47856	39.4687	0	44.9472	38.6285	0	38.6285
2018	SW	3	Mineral N	120	1	3	0.174792	0.825208		0.825208	0	93.3158		2.05643	3.07053		21.1911	0.370403	1.74871	0	1.74871	0	7.6171	53.6946	0	61.3117	50.1055	0	50.1055
2018	SW	3	Mineral N	120	2	3	0.723799	0.276201		0.276201	0	95.7325		1.6472	2.94767		12.5044	0.905071	0.345374	0	0.345374	0	14.9083	10.1805	0	25.0888	9.74603	0	9.74603
2018	SW	3	Mineral N	120	3	3	0.554119	0.445881		0.445881	0	95.1124		1.7072	2.98837		22.57	1.25065	1.00635	0	1.00635	0	21.3511	30.0736	0	51.4246	28.6037	0	28.6037
2018	SW	3	Mineral N	120	4	3	0.280555	0.719445		0.719445	0	97.5286		1.70834	2.79429		15.7867	0.442903	1.13576	0	1.13576	0	7.56631	31.7365	0	39.3029	30.9522	0	30.9522
2018	SW	4	Mineral N	240	1	3	0.55553	0.44447		0.44447	0	73.5549		2.55866	2.70743		28.6733	1.59289	1.27444	0	1.27444	0	40.7567	34.5047	0	75.2613	25.3799	0	25.3799
2018	SW	4	Mineral N	240	2	3	0.844941	0.155059		0.155059	0	80.8207		2.08544	2.79142		17.82	1.50569	0.276315	0	0.276315	0	31.4002	7.7131	0	39.1133	6.23378	0	6.23378
2018	SW	4	Mineral N	240	3	3	0.739102	0.260898		0.260898	0	75.875		2.373	2.63667		23.9583	1.77077	0.625067	0	0.625067	0	42.0202	16.481	0	58.5012	12.5049	0	12.5049
2018	SW	4	Mineral N	240	4	3	0.844142	0.155858		0.155858	0	85.9199		1.97898	3.11789		19.9333	1.68266	0.310676	0	0.310676	0	33.2995	9.68655	0	42.986	8.32267	0	8.32267
2018	SW	5	Mineral N	360	1	3	0.668635	0.331365		0.331365	0	43.8707		3.36183	2.72384		27.8283	1.8607	0.922134	0	0.922134	0	62.5536	25.1174	0	87.671	11.0192	0	11.0192
2018	SW	5	Mineral N	360	2	3	0.839959	0.160041		0.160041	0	65.1506		2.55303	2.57098		16.1156	1.35364	0.257915	0	0.257915	0	34.5588	6.63094	0	41.1897	4.32009	0	4.32009
2018	SW	5	Mineral N	360	3	3	0.850575	0.149425		0.149425	0	60.6458		2.71786	2.74978		37.4	3.18115	0.558851	0	0.558851	0	86.4592	15.3672	0	101.826	9.31954	0	9.31954
2018	SW	5	Mineral N	360	4	3	0.678795	0.321205		0.321205	0	66.7243		2.7335	2.79956		24.4522	1.6598	0.785418	0	0.785418	0	45.3707	21.9882	0	67.359	14.6715	0	14.6715
2018	SW	6	Mineral N	480	1	3	0.759376	0.240624		0.240624	0	37.3345		3.54072	2.96441		33.6556	2.55572	0.809835	0	0.809835	0	90.4908	24.0068	0	114.498	8.96281	0	8.96281
2018	SW	6	Mineral N	480	2	3	0.936532	0.0634683		0.0634683	0	57.7822		2.44929	2.47535		14.3389	1.34288	0.0910065	0	0.0910065	0	32.8911	2.25273	0	35.1438	1.30168	0	1.30168
2018	SW	6	Mineral N	480	3	3	0.874833	0.125167		0.125167	0	69.6714		3.47586	2.41826		48.8533	4.27385	0.611482	0	0.611482	0	148.553	14.7872	0	163.34	10.3025	0	10.3025
2018	SW	6	Mineral N	480	4	3	0.489192	0.510808		0.510808	0	67.7396		3.07593	3.157		25.2083	1.23317	1.28766	0	1.28766	0	37.9316	40.6514	0	78.583	27.5371	0	27.5371
2018	SW	7	Slurry + mineral N	120	1	3	0.312853	0.687147		0.687147	0	92.9285		2.18958	2.69669		28.175	0.881464	1.93604	0	1.93604	0	19.3003	52.2089	0	71.5093	48.517	0	48.517
2018	SW	7	Slurry + mineral N	120	2	3	0.282252	0.717748		0.717748	0	96.21		2.08089	2.89028		12.76	0.360154	0.915846	0	0.915846	0	7.49439	26.4705	0	33.9649	25.4673	0	25.4673
2018	SW	7	Slurry + mineral N	120	3	3	0.446963	0.553037		0.553037	0	95.476		1.7315	2.55032		34.0322	1.52111	1.88211	0	1.88211	0	26.338	47.9997	0	74.3378	45.8282	0	45.8282
2018	SW	7	Slurry + mineral N	120	4	3	0.684103	0.315897		0.315897	0	93.0073		1.94959	2.81542		15.5167	1.0615	0.490168	0	0.490168	0	20.6949	13.8003	0	34.4952	12.8353	0	12.8353
2018	SW	8	Slurry + mineral N	240	1	3	0.766601	0.230248		0.230248	0.00315085	79.1569		2.05717	2.46294		31.2511	2.39571	0.719551	0	0.719551	0.00984675	49.2839	17.7221	0	67.0061	14.0283	0	14.0283
2018	SW	8	Slurry + mineral N	240	2	3	0.730769	0.269231		0.269231	0	79.1875		2.8356	2.43956		19.9006	1.45427	0.535784	0	0.535784	0	41.2374	13.0708	0	54.3081	10.3504	0	10.3504
2018	SW	8	Slurry + mineral N	240	3	3	0.858784	0.141216		0.141216	0	86.4147		2.10925	2.61363		43.3756	3.72503	0.612531	0	0.612531	0	78.57	16.0093	0	94.5793	13.8344	0	13.8344
2018	SW	8	Slurry + mineral N	240	4	3	0.713937	0.286063		0.286063	0	85.3253		2.16953	2.19051		22.65	1.61707	0.647932	0	0.647932	0	35.0827	14.193	0	49.2757	12.1102	0	12.1102
2018	SW	9	Slurry + mineral N	360	1	3	0.8286	0.1714		0.1714	0	70.848		2.37894	2.87958		35.6778	2.95626	0.611519	0	0.611519	0	70.3276	17.6092	0	87.9368	12.4757	0	12.4757
2018	SW	9	Slurry + mineral N	360	2	3	0.686241	0.313759		0.313759	0	64.4523		2.86939	2.48765		22.7056	1.55815	0.712407	0	0.712407	0	44.7093	17.7222	0	62.4315	11.4224	0	11.4224
2018	SW	9	Slurry + mineral N	360	3	3	0.776648	0.223352		0.223352	0	75.6356		2.63065	3.21409		51.3	3.9842	1.1458	0	1.1458	0	104.81	36.8269	0	141.637	27.8543	0	27.8543
2018	SW	9	Slurry + mineral N	360	4	3	0.825461	0.174539		0.174539	0	78.9582		2.48027	2.53021		21.7644	1.79657	0.379875	0	0.379875	0	44.5598	9.61165	0	54.1714	7.58919	0	7.58919
2018	SW	10	Slurry + mineral N	480	1	3	0.737427	0.262573		0.262573	0	39.7973		2.59088	2.90092		36.9233	2.72283	0.969506	0	0.969506	0	70.5453	28.1246	0	98.6698	11.1928	0	11.1928
2018	SW	10	Slurry + mineral N	480	2	3	0.78882	0.21118		0.21118	0	45.7806		3.56084	2.7104		26.4417	2.08577	0.558395	0	0.558395	0	74.2709	15.1348	0	89.4056	6.92879	0	6.92879
2018	SW	10	Slurry + mineral N	480	3	3	0.707451	0.292549		0.292549	0	58.6534		2.62242	2.38766		51.15	3.61861	1.49639	0	1.49639	0	94.8953	35.7286	0	130.624	20.956	0	20.956
2018	SW	10	Slurry + mineral N	480	4	3	0.871361	0.128639		0.128639	0	59.9038		3.3026	2.73966		22.4478	1.95601	0.288766	0	0.288766	0	64.5993	7.91121	0	72.5105	4.73912	0	4.73912
2018	SW	1	-	0	1	4	0.143885	0.856115		0.856115	0	92.5671		3.7711	4.16487		17.3267	0.249305	1.48336	0	1.48336	0	9.40153	61.7801	0	71.1817	57.1881	0	57.1881
2018	SW	1	-	0	2	4	0.317982	0.682018		0.682018	0	96.6204		2.70915	4.06213		16.2167	0.515662	1.10601	0	1.10601	0	13.97	44.9273	0	58.8974	43.409	0	43.409
2018	SW	1	-	0	3	4	0.400288	0.599712		0.599712	0	95.7499		2.71103	3.25725		15.9017	0.636525	0.953642	0	0.953642	0	17.2564	31.0625	0	48.3189	29.7423	0	29.7423
2018	SW	1	-	0	4	4	0.224118	0.775882		0.775882	0	90.0271		3.06273	4.14242		17.48	0.391758	1.35624	0	1.35624	0	11.9985	56.1812	0	68.1797	50.5783	0	50.5783
2018	SW	2	Mineral N	60	1	4	0.208169	0.791831		0.791831	0	94.1809		3.10039	4.21415		17.6822	0.36809	1.40013	0	1.40013	0	11.4122	59.0037	0	70.416	55.5703	0	55.5703
2018	SW	2	Mineral N	60	2	4	0.175135	0.824865		0.824865	0	95.0937		3.27909	4.22627		17.0333	0.298314	1.40502	0	1.40502	0	9.78199	59.3799	0	69.1619	56.4665	0	56.4665
2018	SW	2	Mineral N	60	3	4	0.484923	0.515077		0.515077	0	90.9424		3.20397	3.21858		17.6167	0.854273	0.907394	0	0.907394	0	27.3707	29.2052	0	56.5759	26.56	0	26.56
2018	SW	2	Mineral N	60	4	4	0.183465	0.816535		0.816535	0	94.3853		3.65181	3.73987		14.8056	0.271629	1.20893	0	1.20893	0	9.91938	45.2122	0	55.1316	42.6737	0	42.6737
2018	SW	3	Mineral N	120	1	4	0.234089	0.765911		0.765911	0	94.8223		3.48003	4.16054		18.9444	0.443469	1.45098	0	1.45098	0	15.4329	60.3684	0	75.8012	57.2427	0	57.2427
2018	SW	3	Mineral N	120	2	4	0.548065	0.451935		0.451935	0	94.8051		2.52622	3.36193		19.0306	1.043	0.860057	0	0.860057	0	26.3485	28.9146	0	55.263	27.4125	0	27.4125
2018	SW	3	Mineral N	120	3	4	0.518934	0.481066		0.481066	0	96.3465		2.94206	3.95088		17.5133	0.908827	0.842507	0	0.842507	0	26.7382	33.2865	0	60.0247	32.0703	0	32.0703
2018	SW	3	Mineral N	120	4	4	0.368286	0.631714		0.631714	0	94.4273		3.19053	3.8884		17.5933	0.647939	1.11139	0	1.11139	0	20.6727	43.2155	0	63.8882	40.8072	0	40.8072
2018	SW	4	Mineral N	240	1	4	0.465931	0.534069		0.534069	0	89.6735		3.14363	4.28375		17.3639	0.809038	0.927351	0	0.927351	0	25.4331	39.7254	0	65.1585	35.6232	0	35.6232
2018	SW	4	Mineral N	240	2	4	0.771589	0.228411		0.228411	0	88.352		2.65032	3.94501		20.8133	1.60593	0.475399	0	0.475399	0	42.5624	18.7545	0	61.317	16.57	0	16.57
2018	SW	4	Mineral N	240	3	4	0.878895	0.121105		0.121105	0	83.9045		2.63415	3.2292		20.6639	1.81614	0.25025	0	0.25025	0	47.8398	8.08107	0	55.9208	6.78038	0	6.78038
2018	SW	4	Mineral N	240	4	4	0.809349	0.190651		0.190651	0	95.9115		2.29476	4.3103		20.59	1.66645	0.39255	0	0.39255	0	38.2411	16.9201	0	55.1611	16.2283	0	16.2283
2018	SW	5	Mineral N	360	1	4	0.899487	0.100513		0.100513	0	68.254		3.88712	4.32035		23.275	2.09356	0.233944	0	0.233944	0	81.3791	10.1072	0	91.4862	6.89857	0	6.89857
2018	SW	5	Mineral N	360	2	4	0.801705	0.198295		0.198295	0	72.9597		3.65242	3.97888		18	1.44307	0.356931	0	0.356931	0	52.7069	14.2019	0	66.9087	10.3616	0	10.3616
2018	SW	5	Mineral N	360	3	4	0.951236	0.0487641		0.0487641	0	64.7441		3.90489	3.88816		22.2256	2.11417	0.108381	0	0.108381	0	82.5563	4.21402	0	86.7703	2.72833	0	2.72833
2018	SW	5	Mineral N	360	4	4	0.644821	0.355179		0.355179	0	68.2726		3.41796	3.46405		20.0667	1.29394	0.712726	0	0.712726	0	44.2264	24.6892	0	68.9156	16.856	0	16.856
2018	SW	6	Mineral N	480	1	4	0.624804	0.375196		0.375196	0	51.6428		4.64006	4.33211		22	1.37457	0.825431	0	0.825431	0	63.7808	35.7586	0	99.5394	18.4667	0	18.4667
2018	SW	6	Mineral N	480	2	4	0.899847	0.100153		0.100153	0	67.6909		3.91962	3.91436		20.07	1.80599	0.201007	0	0.201007	0	70.788	7.86813	0	78.6561	5.32601	0	5.32601
2018	SW	6	Mineral N	480	3	4	0.90828	0.0917197		0.0917197	0	68.0778		4.7748	3.93364		21.4317	1.9466	0.196571	0	0.196571	0	92.9461	7.73237	0	100.678	5.26403	0	5.26403
2018	SW	6	Mineral N	480	4	4	0.547495	0.452505		0.452505	0	51.506		4.23113	4.20902		20.6278	1.12936	0.933418	0	0.933418	0	47.7847	39.2877	0	87.0724	20.2355	0	20.2355
2018	SW	7	Slurry + mineral N	120	1	4	0.342063	0.657937		0.657937	0	93.3429		2.95884	4.36968		16.4833	0.563835	1.0845	0	1.0845	0	16.683	47.3891	0	64.0721	44.2344	0	44.2344
2018	SW	7	Slurry + mineral N	120	2	4	0.339494	0.660506		0.660506	0	94.8984		3.71831	4.06062		17.1111	0.580913	1.1302	0	1.1302	0	21.6001	45.8931	0	67.4932	43.5518	0	43.5518
2018	SW	7	Slurry + mineral N	120	3	4	0.372593	0.627407		0.627407	0	95.8172		3.18354	3.40555		17.7333	0.660731	1.1126	0	1.1126	0	21.0346	37.8902	0	58.9248	36.3053	0	36.3053
2018	SW	7	Slurry + mineral N	120	4	4	0.398715	0.601285		0.601285	0	95.4538		3.1094	3.92889		14.9333	0.595415	0.897918	0	0.897918	0	18.5138	35.2782	0	53.792	33.6744	0	33.6744
2018	SW	8	Slurry + mineral N	240	1	4	0.692149	0.292664		0.292664	0.0151866	93.7524		2.67791	3.81221		20.9333	1.4489	0.612644	0	0.612644	0.0317906	38.8003	23.3553	0	62.1555	21.8961	0	21.8961
2018	SW	8	Slurry + mineral N	240	2	4	0.62666	0.37334		0.37334	0	93.0988		3.01934	3.88588		20.5844	1.28995	0.768499	0	0.768499	0	38.9479	29.863	0	68.8109	27.8021	0	27.8021
2018	SW	8	Slurry + mineral N	240	3	4	0.855699	0.144301		0.144301	0	93.4241		2.12435	3.4195		23.9933	2.05311	0.346226	0	0.346226	0	43.6152	11.8392	0	55.4544	11.0607	0	11.0607
2018	SW	8	Slurry + mineral N	240	4	4	0.677552	0.322448		0.322448	0	97.0094		3.09109	3.99315		20.3178	1.37664	0.655143	0	0.655143	0	42.553	26.1608	0	68.7139	25.3785	0	25.3785
2018	SW	9	Slurry + mineral N	360	1	4	0.838493	0.161507		0.161507	0	81.5363		3.16915	3.87385		20.5844	1.72599	0.332453	0	0.332453	0	54.6992	12.8787	0	67.5779	10.5009	0	10.5009
2018	SW	9	Slurry + mineral N	360	2	4	0.719759	0.280241		0.280241	0	68.9743		4.04465	4.12525		22.2017	1.59798	0.622182	0	0.622182	0	64.6329	25.6665	0	90.2994	17.7033	0	17.7033
2018	SW	9	Slurry + mineral N	360	3	4	0.697019	0.302981		0.302981	0	81.6387		3.44416	4.11718		21.4667	1.49627	0.650399	0	0.650399	0	51.5338	26.7781	0	78.3119	21.8613	0	21.8613
2018	SW	9	Slurry + mineral N	360	4	4	0.95587	0.0441302		0.0441302	0	80.4605		3.30526	3.74914		19.3111	1.84589	0.0852203	0	0.0852203	0	61.0115	3.19503	0	64.2065	2.57073	0	2.57073
2018	SW	10	Slurry + mineral N	480	1	4	0.744869	0.255131		0.255131	0	42.8889		3.84336	3.7272		19.25	1.43387	0.491128	0	0.491128	0	55.1089	18.3053	0	73.4142	7.85094	0	7.85094
2018	SW	10	Slurry + mineral N	480	2	4	0.870476	0.129524		0.129524	0	43.3145		4.52485	4.04466		21.8667	1.90344	0.283226	0	0.283226	0	86.1279	11.4555	0	97.5834	4.96191	0	4.96191
2018	SW	10	Slurry + mineral N	480	3	4	0.820724	0.179276		0.179276	0	58.4629		3.95547	4.13881		18.6106	1.52741	0.333643	0	0.333643	0	60.4163	13.8088	0	74.2252	8.07305	0	8.07305
2018	SW	10	Slurry + mineral N	480	4	4	0.933747	0.0662533		0.0662533	0	54.227		4.02166	3.7506		20.9	1.95153	0.138469	0	0.138469	0	78.484	5.19343	0	83.6774	2.81624	0	2.81624
2018	SW	1	-	0	1	5	0.326695	0.673305		0.673305	0	79.0013		3.26785	4.28634		9.775	0.319344	0.658156	0	0.658156	0	10.4357	28.2108	0	38.6465	22.2869	0	22.2869
2018	SW	1	-	0	2	5	0.338737	0.661263		0.661263	0	90.4341		3.61042	4.8994		8.87444	0.30061	0.586834	0	0.586834	0	10.8533	28.7514	0	39.6047	26.001	0	26.001
2018	SW	1	-	0	3	5	0.607656	0.392344		0.392344	0	90.446		3.01212	3.82441		9.18	0.557828	0.360172	0	0.360172	0	16.8024	13.7745	0	30.5769	12.4585	0	12.4585
2018	SW	1	-	0	4	5	0.29679	0.70321		0.70321	0	79.4344		3.34772	4.14437		8.74667	0.259593	0.615074	0	0.615074	0	8.69045	25.4909	0	34.1814	20.2485	0	20.2485
2018	SW	2	Mineral N	60	1	5	0.46184	0.53816		0.53816	0	83.3567		3.3715	4.06719		9.92833	0.45853	0.534304	0	0.534304	0	15.4593	21.7312	0	37.1905	18.1144	0	18.1144
2018	SW	2	Mineral N	60	2	5	0.452789	0.547211		0.547211	0	89.9138		2.97163	4.19888		9.63667	0.436338	0.527329	0	0.527329	0	12.9663	22.1419	0	35.1082	19.9086	0	19.9086
2018	SW	2	Mineral N	60	3	5	0.659355	0.340645		0.340645	0	84.2446		3.12514	4.04018		9.405	0.620124	0.320376	0	0.320376	0	19.3797	12.9438	0	32.3235	10.9044	0	10.9044
2018	SW	2	Mineral N	60	4	5	0.501558	0.498442		0.498442	0	81.7871		3.00222	3.61397		9.12	0.457421	0.454579	0	0.454579	0	13.7328	16.4284	0	30.1611	13.4363	0	13.4363
2018	SW	3	Mineral N	120	1	5	0.605917	0.394083		0.394083	0	93.4203		2.56633	4.1047		11.1617	0.676305	0.439862	0	0.439862	0	17.3562	18.055	0	35.4113	16.8671	0	16.8671
2018	SW	3	Mineral N	120	2	5	0.561198	0.438802		0.438802	0	93.3412		3.0337	4.45263		9.86167	0.553435	0.432732	0	0.432732	0	16.7896	19.268	0	36.0575	17.9849	0	17.9849
2018	SW	3	Mineral N	120	3	5	0.754994	0.245006		0.245006	0	92.9707		2.62026	3.42958		10.38	0.783684	0.254316	0	0.254316	0	20.5345	8.722	0	29.2565	8.1089	0	8.1089
2018	SW	3	Mineral N	120	4	5	0.617188	0.382812		0.382812	0	88.867		2.57752	3.97833		8.84722	0.546039	0.338683	0	0.338683	0	14.0743	13.4739	0	27.5482	11.9739	0	11.9739
2018	SW	4	Mineral N	240	1	5	0.607261	0.392739		0.392739	0	88.0248		3.00676	4.00201		9.88889	0.600513	0.388376	0	0.388376	0	18.056	15.5428	0	33.5988	13.6815	0	13.6815
2018	SW	4	Mineral N	240	2	5	0.757105	0.242895		0.242895	0	94.3652		2.54545	3.75027		9.71111	0.735233	0.235878	0	0.235878	0	18.715	8.84607	0	27.5611	8.34761	0	8.34761
2018	SW	4	Mineral N	240	3	5	0.789624	0.210376		0.210376	0	88.1881		3.15075	3.86907		10.3572	0.817831	0.217891	0	0.217891	0	25.7678	8.43035	0	34.1982	7.43457	0	7.43457
2018	SW	4	Mineral N	240	4	5	0.822178	0.177822		0.177822	0	94.5129		2.54147	3.80408		9.71333	0.798609	0.172724	0	0.172724	0	20.2965	6.57055	0	26.867	6.21002	0	6.21002
2018	SW	5	Mineral N	360	1	5	0.809811	0.190189		0.190189	0	73.4527		2.88142	3.95118		11.635	0.942215	0.221285	0	0.221285	0	27.1492	8.74335	0	35.8925	6.42223	0	6.42223
2018	SW	5	Mineral N	360	2	5	0.814881	0.185119		0.185119	0	80.0759		2.91944	4.23941		10.2267	0.833352	0.189315	0	0.189315	0	24.3292	8.02582	0	32.355	6.42675	0	6.42675
2018	SW	5	Mineral N	360	3	5	0.947311	0.052689		0.052689	0	66.4462		3.13388	3.9273		11.3083	1.07125	0.0595824	0	0.0595824	0	33.5717	2.33998	0	35.9117	1.55483	0	1.55483
2018	SW	5	Mineral N	360	4	5	0.822953	0.177047		0.177047	0	77.3421		2.84578	3.74204		10.9389	0.90022	0.193669	0	0.193669	0	25.6183	7.24718	0	32.8654	5.60512	0	5.60512
2018	SW	6	Mineral N	480	1	5	0.786238	0.213762		0.213762	0	57.5668		3.07811	3.85046		12.6578	0.995203	0.270575	0	0.270575	0	30.6334	10.4184	0	41.0518	5.99752	0	5.99752
2018	SW	6	Mineral N	480	2	5	0.918773	0.081227		0.081227	0	73.5855		3.00392	4.22573		11.437	1.0508	0.0928997	0	0.0928997	0	31.5653	3.92569	0	35.491	2.88874	0	2.88874
2018	SW	6	Mineral N	480	3	5	0.988723	0.0112773		0.0112773	0	32.134		3.57123	4.21079		11.6967	1.15648	0.0131907	0	0.0131907	0	41.3004	0.555434	0	41.8558	0.178483	0	0.178483
2018	SW	6	Mineral N	480	4	5	0.666189	0.333811		0.333811	0	59.1181		3.35063	3.91246		9.95667	0.663302	0.332364	0	0.332364	0	22.2248	13.0036	0	35.2285	7.6875	0	7.6875
2018	SW	7	Slurry + mineral N	120	1	5	0.277962	0.722038		0.722038	0	79.0907		3.30575	4.42757		10.3289	0.287104	0.745785	0	0.745785	0	9.49093	33.0202	0	42.5111	26.1159	0	26.1159
2018	SW	7	Slurry + mineral N	120	2	5	0.517411	0.482589		0.482589	0	88.1888		3.21613	4.32959		11.115	0.575102	0.536398	0	0.536398	0	18.496	23.2238	0	41.7198	20.4808	0	20.4808
2018	SW	7	Slurry + mineral N	120	3	5	0.619677	0.380323		0.380323	0	88.3059		3.16832	4.16473		10.545	0.653449	0.401051	0	0.401051	0	20.7034	16.7027	0	37.406	14.7495	0	14.7495
2018	SW	7	Slurry + mineral N	120	4	5	0.794702	0.205298		0.205298	0	87.3		3.13036	4.19886		11.5278	0.916115	0.236663	0	0.236663	0	28.6777	9.93716	0	38.6149	8.67514	0	8.67514
2018	SW	8	Slurry + mineral N	240	1	5	0.755267	0.244733		0.244733	0	92.3202		2.63401	4.05661		11.0528	0.83478	0.270497	0	0.270497	0	21.9882	10.973	0	32.9612	10.1303	0	10.1303
2018	SW	8	Slurry + mineral N	240	2	5	0.768207	0.231793		0.231793	0	91.7766		3.06762	3.95703		9.63667	0.740295	0.223371	0	0.223371	0	22.7094	8.83888	0	31.5483	8.11202	0	8.11202
2018	SW	8	Slurry + mineral N	240	3	5	0.760022	0.239978		0.239978	0	95.2139		2.85708	3.99207		10.3889	0.789579	0.24931	0	0.24931	0	22.5589	9.95262	0	32.5115	9.47628	0	9.47628
2018	SW	8	Slurry + mineral N	240	4	5	0.669573	0.330427		0.330427	0	92.2874		3.03586	3.90815		12.1322	0.812341	0.400881	0	0.400881	0	24.6616	15.667	0	40.3286	14.4587	0	14.4587
2018	SW	9	Slurry + mineral N	360	1	5	0.854824	0.145176		0.145176	0	91.0113		2.88138	4.22515		11.685	0.998862	0.169638	0	0.169638	0	28.781	7.16746	0	35.9485	6.52319	0	6.52319
2018	SW	9	Slurry + mineral N	360	2	5	0.838514	0.161486		0.161486	0	75.7892		3.19948	3.78373		12.685	1.06366	0.204845	0	0.204845	0	34.0315	7.75077	0	41.7822	5.87424	0	5.87424
2018	SW	9	Slurry + mineral N	360	3	5	0.774811	0.225189		0.225189	0	86.9819		2.62748	3.74399		11.6644	0.903774	0.26267	0	0.26267	0	23.7465	9.83435	0	33.5808	8.5541	0	8.5541
2018	SW	9	Slurry + mineral N	360	4	5	0.958934	0.0410663		0.0410663	0	73.1232		2.88537	3.58919		12.2994	1.17944	0.0505092	0	0.0505092	0	34.031	1.81287	0	35.8439	1.32563	0	1.32563
2018	SW	10	Slurry + mineral N	480	1	5	0.856168	0.143832		0.143832	0	66.5646		3.16617	4.49404		12.51	1.07107	0.179933	0	0.179933	0	33.9118	8.08628	0	41.9981	5.3826	0	5.3826
2018	SW	10	Slurry + mineral N	480	2	5	0.853537	0.146463		0.146463	0	50.9227		3.67669	4.18662		13.3322	1.13795	0.195268	0	0.195268	0	41.839	8.17513	0	50.0141	4.163	0	4.163
2018	SW	10	Slurry + mineral N	480	3	5	0.801255	0.198745		0.198745	0	63.085		3.3394	4.08695		11.5044	0.9218	0.228645	0	0.228645	0	30.7826	9.34461	0	40.1272	5.89505	0	5.89505
2018	SW	10	Slurry + mineral N	480	4	5	0.955426	0.0445736		0.0445736	0	68.1968		3.00086	3.46718		14.4861	1.38404	0.0645699	0	0.0645699	0	41.5331	2.23876	0	43.7719	1.52676	0	1.52676
2018	MW	1	-	0	1	1	0.638582	0.0110303	0.350387	0.361418	0	91.9028	93.2599	1.53974	3.70439	3.15634	43.8027	2.79716	0.0483155	1.53479	1.58311	0	43.0691	1.78979	48.4432	93.3021	1.64487	45.1781	46.8229
2018	MW	1	-	0	2	1	0.669897	0.00739038	0.322713	0.330103	0	91.6461	93.8039	1.81878	3.48133	2.97079	38.812	2.6	0.0286835	1.25251	1.2812	0	47.2884	0.998569	37.2095	85.4965	0.91515	34.904	35.8192
2018	MW	1	-	0	3	1	0.815014	0.030114	0.154872	0.184986	0	94.5208	93.2357	1.33486	3.55364	3.31578	43.6067	3.554	0.131317	0.675345	0.806662	0	47.441	4.66654	22.393	74.5006	4.41085	20.8783	25.2891
2018	MW	1	-	0	4	1	0.859909	0.0212525	0.118838	0.140091	0	89.5415	91.4642	1.95411	4.07818	3.5536	44.38	3.81628	0.0943187	0.527403	0.621722	0	74.5743	3.84648	18.7418	97.1626	3.4442	17.142	20.5862
2018	MW	2	Mineral N	60	1	1	0.886983	0.0141717	0.0988448	0.113017	0	75.9555	85.5514	2.32611	4.57954	3.82408	51.84	4.59812	0.0734662	0.512412	0.585878	0	106.957	3.36442	19.595	129.917	2.55546	16.7638	19.3193
2018	MW	2	Mineral N	60	2	1	0.844178	0.00543081	0.150392	0.155822	0	56.7057	74.0834	2.33612	3.80677	3.26356	54.044	4.56227	0.0293503	0.812777	0.842127	0	106.58	1.1173	26.5254	134.223	0.63357	19.6509	20.2845
2018	MW	2	Mineral N	60	3	1	0.899541	0.00744871	0.0927802	0.100229	0.000230034	76.5993	84.9325	2.35523	4.44566	3.50466	56.474	5.08007	0.0420658	0.523967	0.566033	0.00129909	119.647	1.87011	18.3633	139.881	1.43249	15.5964	17.0289
2018	MW	2	Mineral N	60	4	1	0.903662	0.0374452	0.0588932	0.0963384	0	68.3811	64.9027	2.73715	3.85104	3.23161	56.576	5.11256	0.21185	0.333194	0.545044	0	139.938	8.15843	10.7676	158.864	5.57882	6.98844	12.5673
2018	MW	3	Mineral N	120	1	1	0.992549	0.00360335	0.00360335	0.0072067	0.000244098	63.0336	75.6954	2.49631	3.9643	3.63486	55.746	5.53306	0.0200872	0.0200872	0.0401745	0.00136075	138.122	0.79632	0.730143	139.649	0.501949	0.552685	1.05463
2018	MW	3	Mineral N	120	2	1	0.787097	0.0174573	0.195446	0.212903	0	66.9585	81.6393	2.27701	3.83941	3.55957	59.624	4.69299	0.104087	1.16533	1.26941	0	106.86	3.99634	41.4806	152.336	2.67589	33.8645	36.5403
2018	MW	3	Mineral N	120	3	1	0.912189	0.000252047	0.0875588	0.0878108	0	63.0336	78.3715	2.33731	3.9643	3.68854	62.6427	5.7142	0.00157889	0.548491	0.55007	0	133.559	0.0625919	20.2313	153.853	0.0394539	15.8556	15.8951
2018	MW	3	Mineral N	120	4	1	0.76856	0.0103067	0.221133	0.23144	0	59.1087	67.0755	3.35675	4.0892	3.65647	59.73	4.59061	0.0615618	1.32083	1.38239	0	154.095	2.51739	48.2956	204.908	1.48799	32.3945	33.8825
2018	MW	4	Mineral N	240	1	1	0.930773	0.0267812	0.0424457	0.0692269	0	44.8063	24.7865	2.7213	4.16328	3.36083	58.56	5.45061	0.156831	0.248562	0.405393	0	148.327	6.5293	8.35373	163.21	2.92554	2.0706	4.99613
2018	MW	4	Mineral N	240	2	1	0.872856	0.0166687	0.110476	0.127144	0	48.4421	39.8394	3.0754	4.34864	3.56057	66.816	5.83207	0.111374	0.738155	0.849528	0	179.359	4.84324	26.2825	210.485	2.34617	10.4708	12.817
2018	MW	4	Mineral N	240	3	1	0.960739	0.00621963	0.0330418	0.0392614	0	52.5713	57.0039	3.11397	3.81667	3.62775	66.6987	6.408	0.0414841	0.220384	0.261868	0	199.543	1.58331	7.99499	209.121	0.832367	4.55746	5.38983
2018	MW	4	Mineral N	240	4	1	0.913195	0.00626053	0.0805442	0.0868047	0	53.4058	79.4103	2.61417	4.24394	3.74898	65.3853	5.97096	0.0409347	0.526641	0.567576	0	156.091	1.73725	19.7437	177.572	0.927789	15.6785	16.6063
2018	MW	5	Mineral N	360	1	1	0.962218	0.00292745	0.034855	0.0377825	0	37.1742	59.8467	4.06906	4.92046	3.85614	60.098	5.78274	0.0175934	0.209472	0.227065	0	235.303	0.865678	8.07751	244.246	0.321808	4.83413	5.15593
2018	MW	5	Mineral N	360	2	1	0.797584	0.0135307	0.188885	0.202416	0	45.8027	59.9589	3.22344	4.68712	3.33649	65.208	5.20089	0.0882309	1.23168	1.31991	0	167.647	4.13549	41.0948	212.878	1.89417	24.64	26.5342
2018	MW	5	Mineral N	360	3	1	0.892182	0.0057503	0.102068	0.107818	0	25.8405	26.2755	3.96474	5.42662	3.82925	73.92	6.59501	0.0425062	0.754486	0.796992	0	261.475	2.30665	28.8911	292.673	0.596051	7.59127	8.18732
2018	MW	5	Mineral N	360	4	1	0.870442	0.028754	0.100804	0.129558	0	39.8792	9.64044	3.58568	4.64766	3.86429	61.7167	5.37208	0.17746	0.62213	0.79959	0	192.626	8.24773	24.0409	224.914	3.28913	2.31765	5.60678
2018	MW	6	Mineral N	480	1	1	0.827583	0.0085612	0.163441	0.172002	0.000415088	22.5662	32.606	4.36026	5.04519	4.18616	59.8547	4.95347	0.0512428	0.978271	1.02951	0.0024845	215.984	2.58529	40.952	259.521	0.583402	13.3528	13.9362
2018	MW	6	Mineral N	480	2	1	0.870997	0.019785	0.109218	0.129003	0	46.1713	48.3423	3.21422	4.57455	3.47142	69.138	6.0219	0.13679	0.75511	0.891899	0	193.557	6.25751	26.213	226.028	2.88917	12.672	15.5612
2018	MW	6	Mineral N	480	3	1	0.900258	0.00417444	0.095568	0.0997424	0	36.5082	49.3881	3.5334	4.91944	3.80635	72.3547	6.51378	0.030204	0.691479	0.721683	0	230.158	1.48587	26.3201	257.964	0.542464	12.999	13.5415
2018	MW	6	Mineral N	480	4	1	0.84936	0.00956005	0.14108	0.15064	0	40.7872	35.5962	3.23679	5.13858	4.33131	69.192	5.87689	0.0661479	0.976163	1.04231	0	190.223	3.39906	42.2806	235.902	1.38638	15.0503	16.4367
2018	MW	7	Slurry + mineral N	120	1	1	0.79212	0.0200158	0.187864	0.20788	0	90.327	93.7533	1.87685	3.8407	3.60014	51.7387	4.09832	0.103559	0.971986	1.07554	0	76.9194	3.97738	34.9928	115.89	3.59265	32.8069	36.3996
2018	MW	7	Slurry + mineral N	120	2	1	0.961092	0.00392491	0.0349829	0.0389078	0	83.6608	94.9636	1.80326	4.11286	3.42382	54.4493	5.23308	0.0213709	0.19048	0.211851	0	94.3661	0.878955	6.52169	101.767	0.735341	6.19324	6.92858
2018	MW	7	Slurry + mineral N	120	3	1	0.757695	0.0329519	0.209353	0.242305	0	86.5154	90.8295	1.85232	4.10746	3.88601	50.7693	3.84677	0.167294	1.06287	1.23016	0	71.2544	6.87155	41.3032	119.429	5.94495	37.5155	43.4604
2018	MW	7	Slurry + mineral N	120	4	1	0.863952	0.034536	0.101512	0.136048	0	74.14	70.3827	2.9165	4.39043	3.59661	46.1933	3.99088	0.159533	0.468916	0.62845	0	116.394	7.0042	16.8651	140.263	5.19292	11.8701	17.063
2018	MW	8	Slurry + mineral N	240	1	1	0.85671	0.061865	0.0814253	0.14329	0	92.0773	92.091	2.01655	3.38542	3.20729	47.0507	4.03088	0.291079	0.383112	0.674191	0	81.2848	9.85425	12.2875	103.427	9.07352	11.3157	20.3892
2018	MW	8	Slurry + mineral N	240	2	1	0.902368	0	0.0976316	0.0976316	0	NA	86.9587	1.97793	NA	3.31737	50.7173	4.57657	0	0.495162	0.495162	0	90.5214	0	16.4263	106.948	0	14.2841	14.2841
2018	MW	8	Slurry + mineral N	240	3	1	0.655364	0.0415867	0.30305	0.344636	0	85.9139	88.4001	2.16827	4.19021	3.3164	48.28	3.1641	0.200781	1.46312	1.6639	0	68.6062	8.41312	48.523	125.542	7.22804	42.8944	50.1225
2018	MW	8	Slurry + mineral N	240	4	1	0.473676	0.0677353	0.458589	0.526324	0	86.3742	85.8853	2.46942	3.84056	3.7164	50.6947	2.40128	0.343382	2.3248	2.66818	0	59.2978	13.1878	86.3988	158.884	11.3909	74.2039	85.5948
2018	MW	9	Slurry + mineral N	360	1	1	0.703809	0.0199698	0.276221	0.296191	0	92.6392	94.7079	1.75764	3.82339	3.4663	50.76	3.57254	0.101367	1.4021	1.50346	0	62.7924	3.87564	48.6009	115.269	3.59037	46.0288	49.6192
2018	MW	9	Slurry + mineral N	360	2	1	0.901218	0.0114903	0.0872921	0.0987824	0	92.9422	90.4474	1.74219	3.66442	3.52259	59.1187	5.32788	0.0679292	0.516059	0.583988	0	92.8217	2.48921	18.1786	113.49	2.31353	16.4421	18.7556
2018	MW	9	Slurry + mineral N	360	3	1	0.68555	0.0269276	0.287522	0.31445	0	86.7919	86.2592	2.42044	3.86085	3.58657	42.51	2.91427	0.114469	1.22226	1.33673	0	70.5383	4.41949	43.8371	118.795	3.83576	37.8135	41.6493
2018	MW	9	Slurry + mineral N	360	4	1	0.913796	0.0479402	0.0382642	0.0862044	0	80.7712	86.5743	2.53478	3.88869	3.34348	46.4867	4.24793	0.222858	0.177877	0.400735	0	107.676	8.66626	5.94729	122.289	6.99984	5.14883	12.1487
2018	MW	10	Slurry + mineral N	480	1	1	0.658419	0.0389098	0.302672	0.341581	0	88.8215	93.4714	1.79456	4.00762	3.21761	50.5667	3.3294	0.196754	1.53051	1.72726	0	59.7483	7.88515	49.2459	116.879	7.00371	46.0308	53.0345
2018	MW	10	Slurry + mineral N	480	2	1	0.833637	0	0.166363	0.166363	0	NA	93.3279	2.02341	NA	3.33989	57.772	4.81609	0	0.961111	0.961111	0	97.4492	0	32.1001	129.549	0	29.9583	29.9583
2018	MW	10	Slurry + mineral N	480	3	1	0.581713	0.0202475	0.39804	0.418287	0	85.9288	91.3487	2.03671	3.80816	3.56828	47.6	2.76895	0.096378	1.89467	1.99105	0	56.3957	3.67023	67.6071	127.673	3.15378	61.7582	64.9119
2018	MW	10	Slurry + mineral N	480	4	1	0.836768	0.0213622	0.14187	0.163232	0	83.8968	77.026	2.92145	4.30775	2.91745	49.266	4.12242	0.105243	0.698936	0.804179	0	120.435	4.53359	20.3911	145.359	3.80354	15.7065	19.51
2018	MW	1	-	0	1	2	0.288011	0.0381782	0.673811	0.711989	0	93.223	95.236	2.03459	4.05114	3.19935	39.668	1.14248	0.151445	2.67287	2.82432	0	23.2448	6.13525	85.5145	114.895	5.71947	81.4406	87.1601
2018	MW	1	-	0	2	2	0.338941	0.0240018	0.637057	0.661059	0	94.7677	93.6747	2.03852	3.67601	3.25409	41.548	1.40823	0.0997227	2.64684	2.74657	0	28.7071	3.66582	86.1308	118.504	3.47401	80.6827	84.1567
2018	MW	1	-	0	3	2	0.42952	0.171841	0.398639	0.57048	0	96.823	96.7035	1.79396	2.83409	3.33483	40.976	1.76	0.704137	1.63346	2.3376	0	31.5738	19.9559	54.4731	106.003	19.3218	52.6774	71.9993
2018	MW	1	-	0	4	2	0.402108	0.109262	0.48863	0.597892	0	94.5252	94.4358	2.33679	3.65692	3.58791	32.976	1.32599	0.360303	1.61131	1.97161	0	30.9855	13.176	57.8122	101.974	12.4546	54.5954	67.0501
2018	MW	2	Mineral N	60	1	2	0.556209	0.0797208	0.364071	0.443791	0	86.1556	93.8126	2.03652	3.78153	3.50866	38	2.11359	0.302939	1.38347	1.68641	0	43.0437	11.4557	48.5411	103.041	9.86975	45.5377	55.4074
2018	MW	2	Mineral N	60	2	2	0.578527	0.0285551	0.392918	0.421473	0	90.947	93.5255	1.95666	3.68248	3.18972	26.1193	1.51107	0.074584	1.02628	1.10086	0	29.5665	2.74654	32.7353	65.0484	2.4979	30.6159	33.1138
2018	MW	2	Mineral N	60	3	2	0.729592	0.0382653	0.232143	0.270408	0	85.6045	90.7618	1.95704	3.62807	3.77428	38.93	2.8403	0.148967	0.903732	1.0527	0	55.5857	5.40463	34.1094	95.0997	4.6266	30.9583	35.5849
2018	MW	2	Mineral N	60	4	2	0.436845	0.26032	0.302834	0.563155	0	84.8401	84.1745	2.45487	3.36609	3.10817	32.66	1.42674	0.850206	0.989057	1.83926	0	35.0245	28.6187	30.7415	94.3848	24.2802	25.8765	50.1567
2018	MW	3	Mineral N	120	1	2	0.979901	0	0.0200988	0.0200988	0	NA	55.4818	3.20807	NA	3.56778	38.8133	3.80332	0	0.0780103	0.0780103	0	122.013	0	2.78323	124.797	0	1.54419	1.54419
2018	MW	3	Mineral N	120	2	2	0.711166	0.0239926	0.264842	0.288834	0	69.7401	70.6503	2.93221	3.5392	3.79896	46.86	3.33252	0.112429	1.24105	1.35348	0	97.7165	3.9791	47.1469	148.843	2.77503	33.3095	36.0845
2018	MW	3	Mineral N	120	3	2	0.959835	0.00503681	0.0351285	0.0401653	0	56.5663	57.4623	2.83796	3.81162	3.5247	48.0787	4.61476	0.0242163	0.168893	0.193109	0	130.965	0.923033	5.95297	137.841	0.522126	3.42071	3.94284
2018	MW	3	Mineral N	120	4	2	0.547792	0.0339486	0.41826	0.452208	0	29.0336	60.4895	2.86183	3.77237	3.61615	37.848	2.07328	0.128489	1.58303	1.71152	0	59.3338	4.84707	57.2447	121.426	1.40728	34.627	36.0343
2018	MW	4	Mineral N	240	1	2	0.722709	0.101195	0.176096	0.277291	0	59.0367	63.8345	3.43384	3.95403	3.45109	47.2853	3.41735	0.478505	0.832674	1.31118	0	117.346	18.9202	28.7363	165.003	11.1699	18.3437	29.5136
2018	MW	4	Mineral N	240	2	2	0.835914	0.0418304	0.122256	0.164086	0	46.887	66.4253	2.783	3.66725	3.95869	58.4053	4.88218	0.244312	0.714038	0.95835	0	135.871	8.95951	28.2665	173.097	4.20084	18.7761	22.977
2018	MW	4	Mineral N	240	3	2	0.940358	0.0239669	0.0356749	0.0596419	0	40.879	48.4997	3.45315	3.82821	3.91312	58.776	5.52705	0.140868	0.209683	0.350551	0	190.857	5.39273	8.20516	204.455	2.20449	3.97948	6.18397
2018	MW	4	Mineral N	240	4	2	0.823963	0.0333463	0.142691	0.176037	0	55.2804	72.1782	3.61684	3.83566	4.26056	44.642	3.67833	0.148864	0.637001	0.785865	0	133.04	5.70994	27.1398	165.889	3.15647	19.589	22.7455
2018	MW	5	Mineral N	360	1	2	0.762087	0.0209924	0.216921	0.237913	0	38.4534	55.6297	3.71647	4.20007	4.42166	51.22	3.90341	0.107523	1.11107	1.21859	0	145.069	4.51603	49.1278	198.713	1.73657	27.3296	29.0662
2018	MW	5	Mineral N	360	2	2	0.484365	0.0621247	0.45351	0.515635	0	51.3703	60.9568	3.56786	3.54641	3.40902	49.61	2.40294	0.3082	2.24986	2.55806	0	85.7334	10.93	76.6983	173.362	5.6148	46.7528	52.3676
2018	MW	5	Mineral N	360	3	2	0.74992	0.0192982	0.230781	0.25008	0	50.707	34.9525	3.11496	4.42267	3.46515	53.664	4.02437	0.103562	1.23847	1.34203	0	125.358	4.58021	42.9147	172.853	2.32249	14.9998	17.3223
2018	MW	5	Mineral N	360	4	2	0.710514	0.0764892	0.205099	0.281588	0.00789711	39.2111	16.4267	3.81192	3.62294	3.32697	48.96	3.47868	0.374491	1.00417	1.37866	0.0386643	132.604	13.5676	33.4083	179.58	5.31999	5.4879	10.8079
2018	MW	6	Mineral N	480	1	2	0.919103	0.0242559	0.0566409	0.0808968	0	59.0675	31.6724	2.66628	3.46827	4.10193	46.4187	4.26635	0.112593	0.262919	0.375512	0	113.753	3.90503	10.7848	128.443	2.3066	3.41579	5.7224
2018	MW	6	Mineral N	480	2	2	0.751501	0.0420168	0.206483	0.248499	0	52.0897	55.6612	3.24415	3.96884	3.82566	49.088	3.68897	0.206252	1.01358	1.21983	0	119.675	8.18581	38.7761	166.637	4.26397	21.5833	25.8472
2018	MW	6	Mineral N	480	3	2	0.733725	0.0133404	0.252935	0.266275	0	49.4141	57.9152	3.2273	2.4651	3.17154	52.6533	3.8633	0.0702419	1.33179	1.40203	0	124.68	1.73154	42.2381	168.65	0.855623	24.4623	25.3179
2018	MW	6	Mineral N	480	4	2	0.632448	0.032783	0.334769	0.367552	0	41.9924	36.2149	3.3939	4.12336	3.69567	48.48	3.06611	0.158932	1.62296	1.78189	0	104.061	6.55333	59.9793	170.593	2.7519	21.7215	24.4734
2018	MW	7	Slurry + mineral N	120	1	2	0.643284	0.0801062	0.27661	0.356716	0	92.1346	94.9317	2.49587	3.3021	3.55538	49.5587	3.18803	0.396996	1.37084	1.76784	0	79.5691	13.1092	48.7387	141.417	12.0781	46.2685	58.3466
2018	MW	7	Slurry + mineral N	120	2	2	0.817105	0.0242143	0.158681	0.182895	0	88.08	91.3809	2.02043	3.86572	3.09307	36.4	2.97426	0.0881401	0.577599	0.665739	0	60.0929	3.40725	17.8655	81.3657	3.00111	16.3257	19.3268
2018	MW	7	Slurry + mineral N	120	3	2	0.397511	0.116764	0.485725	0.602489	0	91.3437	93.0758	2.38668	3.1243	3.54297	37.74	1.50021	0.440668	1.83313	2.27379	0	35.8052	13.7678	64.947	114.52	12.576	60.4499	73.0259
2018	MW	7	Slurry + mineral N	120	4	2	0.875133	0.0776431	0.047224	0.124867	0	87.2508	89.7118	2.10696	3.33363	3.46648	33.3453	2.91816	0.258903	0.15747	0.416373	0	61.4844	8.63089	5.45867	75.574	7.53052	4.89707	12.4276
2018	MW	8	Slurry + mineral N	240	1	2	0.592233	0.260551	0.147216	0.407767	0	90.6481	89.9885	2.51382	3.51682	3.32294	48.2093	2.85512	1.2561	0.709719	1.96582	0	71.7726	44.1747	23.5836	139.531	40.0436	21.2225	61.2661
2018	MW	8	Slurry + mineral N	240	2	2	0.74611	0.00636492	0.247525	0.25389	0	86.2612	88.5584	2.39313	2.86366	3.55044	58.8587	4.39151	0.0374631	1.4569	1.49436	0	105.094	1.07282	51.7263	157.893	0.925423	45.808	46.7334
2018	MW	8	Slurry + mineral N	240	3	2	0.475719	0.136331	0.38795	0.524281	0	73.4183	80.2232	3.19594	3.25814	3.50449	48.3307	2.29918	0.658896	1.87499	2.53388	0	73.4804	21.4677	65.7087	160.657	15.7612	52.7136	68.4749
2018	MW	8	Slurry + mineral N	240	4	2	0.310753	0.149065	0.540182	0.689247	0	73.4367	81.774	3.68413	2.90794	3.28101	46.494	1.44481	0.693064	2.51152	3.20459	0	53.2287	20.1539	82.4034	155.786	14.8004	67.3845	82.1849
2018	MW	9	Slurry + mineral N	360	1	2	0.580452	0.0436453	0.375903	0.419548	0	77.981	80.9255	2.96994	2.73545	3.20401	46.4	2.6933	0.202514	1.74419	1.9467	0	79.9892	5.53967	55.8841	141.413	4.31989	45.2245	49.5444
2018	MW	9	Slurry + mineral N	360	2	2	0.746922	0.0100319	0.243046	0.253078	0	78.5193	78.4145	2.55859	3.30277	3.66597	47.7013	3.56292	0.0478536	1.15936	1.20722	0	91.1603	1.58049	42.5019	135.243	1.24099	33.3276	34.5686
2018	MW	9	Slurry + mineral N	360	3	2	0.415931	0.0474198	0.53665	0.584069	0	78.5195	78.8742	3.47876	3.7164	3.50674	48.72	2.02641	0.231029	2.61456	2.84559	0	70.494	8.58597	91.6858	170.766	6.74166	72.3165	79.0581
2018	MW	9	Slurry + mineral N	360	4	2	0.815576	0.093362	0.0910624	0.184424	0	70.4645	82.2562	2.77897	3.44004	3.32276	47.4667	3.87127	0.443158	0.432243	0.875401	0	107.581	15.2448	14.3624	137.188	10.7422	11.814	22.5561
2018	MW	10	Slurry + mineral N	480	1	2	0.582386	0.0682146	0.3494	0.417614	0	84.6852	89.7085	3.16757	3.28582	3.62197	58.46	3.40463	0.398782	2.04259	2.44137	0	107.844	13.1033	73.9821	194.929	11.0965	66.3682	77.4647
2018	MW	10	Slurry + mineral N	480	2	2	0.675606	0.00826598	0.316128	0.324394	0	75.3457	63.9474	3.2962	3.69438	3.0535	48.856	3.30074	0.0403843	1.54447	1.58486	0	108.799	1.49195	47.1605	157.451	1.12412	30.1579	31.282
2018	MW	10	Slurry + mineral N	480	3	2	0.389431	0.0662602	0.544309	0.610569	0	80.6028	78.3264	3.22696	3.60498	3.37626	48.1	1.87316	0.318711	2.61813	2.93684	0	60.4463	11.4895	88.3948	160.331	9.26085	69.2364	78.4973
2018	MW	10	Slurry + mineral N	480	4	2	0.71272	0.0728994	0.214381	0.28728	0	78.4298	76.1509	3.06258	3.29358	3.26864	46.3013	3.29999	0.337534	0.992611	1.33014	0	101.065	11.117	32.4449	144.627	8.71901	24.7071	33.4261
2018	MW	1	-	0	1	3	0.131979	0.0514236	0.816445	0.867869	0.000151991	93.1307	97.1977	3.09188	3.69539	2.72923	17.4167	0.229863	0.0895629	1.42198	1.51154	0.000264718	7.10711	3.3097	38.809	49.2258	3.08234	37.7214	40.8038
2018	MW	1	-	0	2	3	0.159363	0.0171315	0.823506	0.840637	0	92.0755	94.7973	3.09246	4.55191	3.14674	16.1394	0.257202	0.0276492	1.32909	1.35674	0	7.95388	1.25857	41.8231	51.0355	1.15883	39.6472	40.806
2018	MW	1	-	0	3	3	0.174851	0.276989	0.54789	0.824878	0.000270563	96.3919	95.1493	3.19321	3.52095	2.62717	19.6228	0.343107	0.543529	1.07511	1.61864	0.000530919	10.9561	19.1374	28.245	58.3385	18.4469	26.875	45.3219
2018	MW	1	-	0	4	3	0.402195	0.194656	0.403149	0.597805	0	77.4354	79.6932	3.20479	3.8424	4.06506	16.4878	0.66313	0.320945	0.664703	0.985648	0	21.2519	12.332	27.0206	60.6045	9.54933	21.5335	31.0829
2018	MW	2	Mineral N	60	1	3	0.0912318	0.0252041	0.883564	0.908768	0	84.6539	88.7639	3.2129	3.83492	3.35858	15.7444	0.143639	0.0396825	1.39112	1.43081	0	4.61499	1.52179	46.722	52.8587	1.28826	41.4722	42.7605
2018	MW	2	Mineral N	60	2	3	0.252866	0.0624129	0.684132	0.746545	0.000589307	93.9221	93.3838	2.82318	3.95609	3.04083	14.625	0.369817	0.0912789	1.00054	1.09182	0.000861861	10.4406	3.61108	30.4248	44.4765	3.3916	28.4119	31.8035
2018	MW	2	Mineral N	60	3	3	0.381831	0.0942901	0.52312	0.61741	0.000758991	80.109	88.5187	3.85821	3.29095	3.43857	19.6083	0.748707	0.184887	1.02575	1.21064	0.00148826	28.8867	6.08453	35.2712	70.2424	4.87426	31.2216	36.0958
2018	MW	2	Mineral N	60	4	3	0.451682	0.169459	0.376717	0.546176	0.00214187	81.1515	74.6399	3.18936	3.79603	3.74439	13	0.587187	0.220297	0.489732	0.710029	0.00278443	18.7275	8.36256	18.3375	45.4275	6.78634	13.6871	20.4734
2018	MW	3	Mineral N	120	1	3	0.851027	0	0.148973	0.148973	0	NA	94.667	2.9803	NA	3.92293	13.8	1.17442	0	0.205582	0.205582	0	35.0012	0	8.06484	43.066	0	7.63474	7.63474
2018	MW	3	Mineral N	120	2	3	0.38255	0.0402685	0.577181	0.61745	0	84.6894	89.9879	3.03521	3.73886	3.2663	12.7778	0.488814	0.0514541	0.737509	0.788963	0	14.8365	1.9238	24.0893	40.8496	1.62925	21.6774	23.3067
2018	MW	3	Mineral N	120	3	3	0.487419	0.0179727	0.494608	0.512581	0	60.1942	86.2116	3.40777	3.74944	3.77041	14.72	0.717481	0.0264558	0.728063	0.754519	0	24.4501	0.991945	27.451	52.893	0.597093	23.6659	24.263
2018	MW	3	Mineral N	120	4	3	0.39892	0.0822389	0.516345	0.598584	0.00249581	35.699	53.7067	3.55346	3.76003	3.63623	13.9022	0.554587	0.11433	0.717835	0.832165	0.00346973	19.707	4.29886	26.1021	50.108	1.53465	14.0186	15.5532
2018	MW	4	Mineral N	240	1	3	0.255194	0.015983	0.728823	0.744806	0	81.2853	83.695	3.52925	4.03216	3.07871	14.25	0.363652	0.0227757	1.03857	1.06135	0	12.8342	0.918353	31.9746	45.7272	0.746486	26.7612	27.5076
2018	MW	4	Mineral N	240	2	3	0.426292	0.0843465	0.489362	0.573708	0	72.055	76.4852	3.88319	3.99544	3.32246	13.4056	0.571468	0.113071	0.656017	0.769088	0	22.1912	4.51769	21.7959	48.5047	3.25522	16.6706	19.9258
2018	MW	4	Mineral N	240	3	3	0.365014	0.0588843	0.576102	0.634986	0	74.4268	81.3086	3.69086	3.6495	3.07938	14.6722	0.535556	0.0863963	0.84527	0.931666	0	19.7666	3.15303	26.0291	48.9487	2.3467	21.1639	23.5106
2018	MW	4	Mineral N	240	4	3	0.727107	0.0760572	0.193692	0.26975	0.0031437	22.8527	53.0674	4.00234	3.95812	4.46446	14.6722	1.06683	0.111593	0.28419	0.395782	0.0046125	42.6981	4.41698	12.6875	59.8026	1.0094	6.73294	7.74234
2018	MW	5	Mineral N	360	1	3	0.218741	0.0141609	0.767099	0.781259	0	38.0261	47.0138	4.10898	3.31126	3.6277	15.5256	0.339607	0.0219856	1.19096	1.21295	0	13.9544	0.728	43.2046	57.887	0.27683	20.3121	20.5889
2018	MW	5	Mineral N	360	2	3	0.291921	0.0762397	0.631353	0.707593	0.000486166	52.6282	65.7357	4.20162	3.71044	3.78599	15.2289	0.444563	0.116105	0.961481	1.07759	0.000740377	18.6789	4.308	36.4015	59.3884	2.26722	23.9288	26.196
2018	MW	5	Mineral N	360	3	3	0.459393	0.0250706	0.515537	0.540607	0	42.7865	49.4128	4.34565	4.0133	3.28117	17.2067	0.790462	0.0431382	0.887067	0.930205	0	34.3507	1.73126	29.1062	65.1881	0.740748	14.3822	15.1229
2018	MW	5	Mineral N	360	4	3	0.415722	0.0414306	0.523017	0.564448	0.01983	26.5913	30.7313	4.29839	4.30116	4.19961	14.1411	0.587878	0.0585875	0.739604	0.798192	0.0280419	25.2693	2.51994	31.0605	58.8497	0.670084	9.54532	10.2154
2018	MW	6	Mineral N	480	1	3	0.620722	0	0.379278	0.379278	0	NA	55.2607	3.62112	NA	3.35813	15.9807	0.991959	0	0.606115	0.606115	0	35.92	0	20.3541	56.2741	0	11.2478	11.2478
2018	MW	6	Mineral N	480	2	3	0.251728	0.0823733	0.665899	0.748272	0	57.2354	59.0196	4.15108	4.45535	4.0229	14.5156	0.365397	0.119569	0.966589	1.08616	0	15.168	5.32724	38.8849	59.3801	3.04907	22.9497	25.9988
2018	MW	6	Mineral N	480	3	3	0.741152	0.0338088	0.22504	0.258848	0	55.0852	64.0806	4.05161	3.42658	3.74245	16.8667	1.25008	0.0570241	0.379567	0.436591	0	50.6481	1.95398	14.2051	66.8072	1.07635	9.10273	10.1791
2018	MW	6	Mineral N	480	4	3	0.582333	0.0977702	0.123499	0.221269	0.196398	38.566	34.9958	4.38162	4.46817	4.31648	16.56	0.964343	0.161907	0.204515	0.366422	0.325235	42.2538	7.23429	8.82784	58.316	2.78998	3.08937	5.87935
2018	MW	7	Slurry + mineral N	120	1	3	0.177525	0.0531079	0.768943	0.822051	0.000423866	96.9094	97.0545	2.88284	3.68932	3.36027	14.8267	0.263211	0.0787414	1.14009	1.21883	0.000628452	7.58793	2.90502	38.31	48.8029	2.81524	37.1815	39.9968
2018	MW	7	Slurry + mineral N	120	2	3	0.184724	0.057537	0.757739	0.815276	0	94.8295	96.6311	2.90716	4.11319	3.58343	11.9467	0.220684	0.0687376	0.905245	0.973983	0	6.41563	2.8273	32.4388	41.6818	2.68112	31.346	34.0271
2018	MW	7	Slurry + mineral N	120	3	3	0.129562	0.0686131	0.801825	0.870438	0	93.1715	95.0128	3.21893	3.87194	3.6665	16.2133	0.210063	0.111245	1.30003	1.41127	0	6.76178	4.30733	47.6655	58.7346	4.0132	45.2883	49.3015
2018	MW	7	Slurry + mineral N	120	4	3	0.299347	0.0878043	0.612443	0.700247	0.000406212	92.4144	92.4614	2.88141	3.8325	3.4749	21.8667	0.654572	0.191999	1.33921	1.53121	0.00088825	18.8609	7.35834	46.5361	72.7553	6.80017	43.0279	49.8281
2018	MW	8	Slurry + mineral N	240	1	3	0.286502	0.20459	0.508078	0.712668	0.000830439	83.3465	83.4614	3.93197	3.44765	3.39138	17.0667	0.488963	0.349167	0.86712	1.21629	0.00141728	19.2258	12.0381	29.4073	60.6712	10.0333	24.5438	34.5771
2018	MW	8	Slurry + mineral N	240	2	3	0.194078	0.010397	0.794794	0.805191	0.000731642	82.6765	87.8577	3.61022	4.19553	3.05512	13.44	0.26084	0.0139736	1.0682	1.08218	0.000983326	9.41691	0.586266	32.6349	42.6381	0.484705	28.6723	29.157
2018	MW	8	Slurry + mineral N	240	3	3	0.143867	0.0455986	0.810534	0.856133	0	66.7373	77.6144	4.56188	4.18832	3.39586	16.7111	0.240418	0.0762004	1.35449	1.43069	0	10.9676	3.19152	45.9967	60.1558	2.12993	35.7001	37.83
2018	MW	8	Slurry + mineral N	240	4	3	0.0937417	0.0227093	0.883549	0.906258	0	67.2346	78.7906	3.83905	3.78719	3.19642	19.6267	0.183984	0.0445707	1.73411	1.77868	0	7.06324	1.68798	55.4295	64.1807	1.1349	43.6732	44.8081
2018	MW	9	Slurry + mineral N	360	1	3	0.211698	0.0290566	0.759245	0.788302	0	81.9748	84.3707	3.85077	3.30549	3.87568	17.2333	0.364826	0.0500742	1.30843	1.35851	0	14.0486	1.6552	50.7107	66.4145	1.35684	42.785	44.1418
2018	MW	9	Slurry + mineral N	360	2	3	0.1846	0.00996906	0.805431	0.8154	0	81.3152	79.0114	4.12817	4.08281	3.10187	14.2044	0.262213	0.0141605	1.14407	1.15823	0	10.8246	0.578146	35.4876	46.8904	0.470121	28.0393	28.5094
2018	MW	9	Slurry + mineral N	360	3	3	0.107241	0.0629673	0.829791	0.892759	0	74.3611	72.7383	4.51378	3.91712	4.15992	16.8852	0.181079	0.106322	1.40112	1.50744	0	8.17349	4.16474	58.2854	70.6236	3.09695	42.3958	45.4927
2018	MW	9	Slurry + mineral N	360	4	3	0.553288	0.219501	0.227211	0.446712	0	59.585	65.3352	3.67731	3.06618	3.84118	19.2178	1.0633	0.421832	0.436649	0.858481	0	39.1007	12.9341	16.7725	68.8074	7.70681	10.9583	18.6651
2018	MW	10	Slurry + mineral N	480	1	3	0.468462	0.152063	0.379475	0.531538	0	72.4284	80.5601	3.91324	3.48784	3.16659	18.7817	0.87985	0.285599	0.712717	0.998316	0	34.4306	9.96125	22.5689	66.9607	7.21477	18.1815	25.3963
2018	MW	10	Slurry + mineral N	480	2	3	0.233241	0.00926784	0.757492	0.766759	0	59.2661	71.3736	4.26898	4.10578	3.23161	14.8556	0.346492	0.0137679	1.1253	1.13906	0	14.7917	0.56528	36.3652	51.7222	0.33502	25.9552	26.2902
2018	MW	10	Slurry + mineral N	480	3	3	0.406372	0.0600679	0.53356	0.593628	0	62.1776	77.6466	3.98797	4.19762	3.62202	19.2061	0.780483	0.115367	1.02476	1.14013	0	31.1254	4.84268	37.117	73.0851	3.01106	28.8201	31.8312
2018	MW	10	Slurry + mineral N	480	4	3	0.464535	0.0438704	0.491595	0.535465	0	70.3343	76.9806	4.3682	3.77369	3.29479	23.9811	1.11401	0.105206	1.1789	1.28411	0	48.662	3.97015	38.8422	91.4744	2.79238	29.901	32.6934
2018	MW	1	-	0	1	4	0.231807	0.12925	0.638944	0.768193	0	83.1696	87.6681	3.74009	4.32728	3.86291	17.375	0.402764	0.224572	1.11016	1.33474	0	15.0637	9.71784	42.8847	67.6662	8.08229	37.5962	45.6785
2018	MW	1	-	0	2	4	0.378025	0.0910828	0.530892	0.621975	0	89.8098	92.7189	3.09608	4.30454	3.95493	16.6383	0.628971	0.151547	0.883315	1.03486	0	19.4735	6.52338	34.9345	60.9313	5.85863	32.3908	38.2495
2018	MW	1	-	0	3	4	0.184669	0.365977	0.447145	0.813121	0.00220931	92.6645	93.5514	3.5555	4.22615	4.10991	15.18	0.280328	0.555553	0.678766	1.23432	0.00335373	9.96705	23.4785	27.8967	61.3422	21.7562	26.0977	47.8539
2018	MW	1	-	0	4	4	0.573005	0.332767	0.0526316	0.385399	0.0415959	89.5727	87.93	3.42456	4.42745	4.63754	18.2056	1.04319	0.605822	0.0958187	0.70164	0.0757277	35.7246	26.8224	4.44363	66.9907	24.0256	3.90729	27.9329
2018	MW	2	Mineral N	60	1	4	0.350437	0.162001	0.48702	0.649021	0.000542263	78.5973	79.4285	3.72937	3.43256	3.73468	15.6761	0.549349	0.253954	0.763457	1.01741	0.000850057	20.4873	8.71715	28.5127	57.7172	6.85145	22.6472	29.4987
2018	MW	2	Mineral N	60	2	4	0.333583	0.199701	0.466717	0.666417	0	90.9803	91.0008	3.37921	4.47783	4.1041	15.7067	0.523947	0.313663	0.733056	1.04672	0	17.7053	14.0453	30.0853	61.8359	12.7785	27.3779	40.1564
2018	MW	2	Mineral N	60	3	4	0.266989	0.0274841	0.705527	0.733011	0	57.5053	49.7221	4.80558	4.20072	3.74316	15.3139	0.408864	0.0420889	1.08044	1.12253	0	19.6483	1.76804	40.4425	61.8588	1.01671	20.1088	21.1256
2018	MW	2	Mineral N	60	4	4	0.240569	0.241021	0.506664	0.747685	0.0117461	90.5761	90.0591	3.39192	4.55364	4.11558	18.2772	0.439694	0.440519	0.92604	1.36656	0.0214686	14.9141	20.0597	38.112	73.0857	18.1693	34.3233	52.4926
2018	MW	3	Mineral N	120	1	4	0.909902	0.0300639	0.0582488	0.0883127	0.00178504	90.275	78.4872	3.16656	3.63655	3.48255	12.2011	1.11018	0.0366813	0.07107	0.107751	0.00217795	35.1546	1.33393	2.47505	38.9636	1.20421	1.94259	3.1468
2018	MW	3	Mineral N	120	2	4	0.409023	0.0480984	0.542878	0.590977	0	89.4276	89.061	3.34132	4.4255	4.25859	13.0733	0.53473	0.0628807	0.709723	0.772604	0	17.867	2.78278	30.2242	50.874	2.48858	26.918	29.4065
2018	MW	3	Mineral N	120	3	4	0.338676	0.097849	0.476803	0.574652	0.0866723	87.8021	89.469	3.14654	3.44011	3.41168	14.7517	0.499603	0.144344	0.703364	0.847708	0.127856	15.7202	4.96558	23.9965	44.6823	4.35989	21.4695	25.8293
2018	MW	3	Mineral N	120	4	4	0.34001	0.188783	0.437656	0.62644	0.0335503	68.9457	67.2364	3.09398	4.31685	3.95581	17.6	0.598418	0.332258	0.770275	1.10253	0.0590486	18.5149	14.3431	30.4706	63.3287	9.88896	20.4874	30.3763
2018	MW	4	Mineral N	240	1	4	0.402736	0.18144	0.415824	0.597264	0	68.6489	66.0959	4.16774	4.3258	3.68635	16.39	0.660085	0.29738	0.681535	0.978915	0	27.5106	12.864	25.1238	65.4984	8.83102	16.6058	25.4368
2018	MW	4	Mineral N	240	2	4	0.742477	0.157458	0.0970235	0.254481	0.00304226	86.9708	91.992	3.16333	4.35888	4.31787	13.4928	1.00181	0.212454	0.130912	0.343366	0.00410486	31.6905	9.26063	5.65259	46.6037	8.05404	5.19993	13.254
2018	MW	4	Mineral N	240	3	4	0.396218	0.163149	0.424142	0.587291	0.0164908	86.1841	88.9901	3.2492	3.7972	3.84891	13.3467	0.528819	0.217749	0.566089	0.783838	0.0220097	17.1824	8.26836	21.7882	47.239	7.12601	19.3894	26.5154
2018	MW	4	Mineral N	240	4	4	0.623948	0.201942	0.17411	0.376052	0	66.9628	74.946	3.50959	4.15883	3.94849	19.0478	1.18848	0.384654	0.331641	0.716295	0	41.7108	15.9971	13.0948	70.8027	10.7121	9.81402	20.5262
2018	MW	5	Mineral N	360	1	4	0.332118	0.0463662	0.613441	0.659807	0.00807502	59.0518	56.5035	4.46987	4.05208	4.4992	18.1283	0.602074	0.0840543	1.11207	1.19612	0.0146387	26.912	3.40594	50.034	80.3519	2.01127	28.271	30.2823
2018	MW	5	Mineral N	360	2	4	0.377515	0.123239	0.489688	0.612928	0.00955734	67.4912	75.2392	3.65206	4.65474	4.06957	17.6167	0.665056	0.217107	0.862667	1.07977	0.0168369	24.2882	10.1058	35.1069	69.5009	6.8205	26.4141	33.2346
2018	MW	5	Mineral N	360	3	4	0.609875	0.183815	0.205883	0.389698	0.000426311	66.9294	57.6845	3.44077	4.00134	4.00655	16.575	1.01087	0.304674	0.341251	0.645925	0.00070661	34.7817	12.191	13.6724	60.6451	8.15938	7.88685	16.0462
2018	MW	5	Mineral N	360	4	4	0.47581	0.266094	0.237705	0.503798	0.0203918	48.5984	38.3336	3.4267	4.18437	2.89942	20.1933	0.960818	0.537332	0.480005	1.01734	0.0411779	32.9244	22.4839	13.9174	69.3257	10.9268	5.33503	16.2618
2018	MW	6	Mineral N	480	1	4	0.459274	0.145294	0.395432	0.540726	0	73.6554	76.6647	3.52239	4.77485	4.34421	17.3067	0.794849	0.251456	0.684361	0.935817	0	27.9977	12.0067	29.7301	69.7345	8.84355	22.7925	31.6361
2018	MW	6	Mineral N	480	2	4	0.600799	0.162359	0.225094	0.387453	0.0117481	55.4891	70.5864	3.99877	4.33343	4.47372	18.9589	1.13905	0.307815	0.426753	0.734568	0.0222731	45.5479	13.3389	19.0918	77.9786	7.40165	13.4762	20.8778
2018	MW	6	Mineral N	480	3	4	0.398903	0.186259	0.404389	0.590648	0.0104493	46.9543	64.1947	4.47213	4.07408	4.34551	18.32	0.73079	0.341227	0.74084	1.08207	0.0191432	32.6819	13.9019	32.1933	78.777	6.52751	20.6664	27.1939
2018	MW	6	Mineral N	480	4	4	0.345843	0.19729	0.401095	0.598384	0.0557727	24.5446	21.0137	4.56857	4.63575	3.88522	23.6033	0.816305	0.465669	0.946717	1.41239	0.131642	37.2934	21.5873	36.782	95.6627	5.29851	7.72924	13.0278
2018	MW	7	Slurry + mineral N	120	1	4	0.318739	0.34676	0.327058	0.673818	0.00744308	92.9963	94.2577	3.73868	3.74522	3.89616	19.3667	0.617291	0.671559	0.633402	1.30496	0.0144148	23.0785	25.1513	24.6783	72.9082	23.3898	23.2612	46.6511
2018	MW	7	Slurry + mineral N	120	2	4	0.303746	0.119292	0.576963	0.696254	0	93.3587	75.2045	3.19023	3.68524	3.62775	18.8	0.571042	0.224269	1.08469	1.30896	0	18.2175	8.26485	39.3499	65.8323	7.71596	29.5929	37.3088
2018	MW	7	Slurry + mineral N	120	3	4	0.289655	0.274271	0.425995	0.700265	0.0100796	88.5889	87.4076	3.61458	4.40718	3.93456	21.0889	0.610851	0.578406	0.898375	1.47678	0.0212567	22.0797	25.4914	35.3471	82.9182	22.5825	30.8961	53.4786
2018	MW	7	Slurry + mineral N	120	4	4	0.343757	0.423968	0.232275	0.656243	0	89.5706	87.6711	3.43368	4.00454	4.35282	21.7361	0.747195	0.921541	0.504876	1.42642	0	25.6563	36.9035	21.9763	84.536	33.0547	19.2669	52.3215
2018	MW	8	Slurry + mineral N	240	1	4	0.579084	0.265817	0.155099	0.420916	0	82.8715	86.4267	3.53209	4.36144	3.86391	19.8767	1.15103	0.528355	0.308285	0.836641	0	40.6552	23.0439	11.9119	75.611	19.0968	10.295	29.3919
2018	MW	8	Slurry + mineral N	240	2	4	0.305599	0.0654856	0.623537	0.689022	0.00537804	84.2749	82.3418	4.43889	4.06886	3.8989	18.565	0.567345	0.121574	1.1576	1.27917	0.00998434	25.1838	4.94667	45.1335	75.264	4.1688	37.1637	41.3325
2018	MW	8	Slurry + mineral N	240	3	4	0.58297	0.245568	0.171462	0.41703	0	79.4207	85.2297	3.27408	4.45895	3.63788	22.1844	1.29329	0.544779	0.380378	0.925158	0	42.3432	24.2914	13.8377	80.4724	19.2924	11.7938	31.0863
2018	MW	8	Slurry + mineral N	240	4	4	0.171214	0.14491	0.681748	0.826658	0.00212822	58.4217	66.2615	4.13807	3.99885	3.3326	20.1694	0.345329	0.292276	1.37505	1.66732	0.0042925	14.29	11.6877	45.8249	71.8025	6.82813	30.3643	37.1924
2018	MW	9	Slurry + mineral N	360	1	4	0.733522	0.0885122	0.177966	0.266478	0	66.3278	67.7296	4.16425	3.94461	3.90972	21.3078	1.56297	0.1886	0.379206	0.567806	0	65.0861	7.43953	14.8259	87.3515	4.93448	10.0415	14.976
2018	MW	9	Slurry + mineral N	360	2	4	0.416503	0.0615014	0.509521	0.571022	0.0124754	55.9354	56.0232	4.73976	3.69911	4.51131	25.9783	1.082	0.15977	1.32365	1.48342	0.032409	51.2844	5.91008	59.714	116.908	3.30583	33.4537	36.7595
2018	MW	9	Slurry + mineral N	360	3	4	0.327579	0.146832	0.518684	0.665516	0.00690496	46.3779	76.9548	4.6171	4.74737	4.65198	23.2161	0.760512	0.340886	1.20418	1.54507	0.0160306	35.1136	16.1832	56.0183	107.315	7.50541	43.1088	50.6142
2018	MW	9	Slurry + mineral N	360	4	4	0.433769	0.193057	0.373174	0.566231	0	46.3141	53.4777	4.05133	4.4603	3.50709	24.9167	1.08081	0.481033	0.929826	1.41086	0	43.7871	21.4555	32.6099	97.8524	9.93692	17.439	27.3759
2018	MW	10	Slurry + mineral N	480	1	4	0.617896	0.0696374	0.312466	0.382104	0	46.3919	57.5679	4.91745	4.36839	3.89814	21.73	1.34269	0.151322	0.678989	0.830311	0	66.0261	6.61033	26.468	99.1044	3.06666	15.237	18.3037
2018	MW	10	Slurry + mineral N	480	2	4	0.55983	0.0605739	0.356429	0.417003	0.0231668	52.2799	44.4108	4.5599	4.00305	4.26264	27.7533	1.55371	0.168113	0.98921	1.15732	0.0642957	70.8478	6.72964	42.1665	119.744	3.51825	18.7265	22.2447
2018	MW	10	Slurry + mineral N	480	3	4	0.428543	0.198785	0.356597	0.555381	0.0160753	59.094	50.6032	4.86732	4.50638	4.29477	24.4533	1.04793	0.486094	0.871998	1.35809	0.0393094	51.0062	21.9053	37.4503	110.362	12.9447	18.951	31.8957
2018	MW	10	Slurry + mineral N	480	4	4	0.572403	0.0974026	0.324838	0.42224	0.00535714	43.4288	74.8884	4.33527	4.9548	3.5318	25.2267	1.44398	0.245714	0.819457	1.06517	0.0135143	62.6004	12.1747	28.9416	103.717	5.28731	21.6739	26.9612
2018	MW	1	-	0	1	5	0.480506	0.262579	0.247584	0.510163	0.00933022	86.6166	91.9989	3.4649	4.30971	4.76537	8.07833	0.388169	0.21212	0.200007	0.412127	0.00753727	13.4497	9.14176	9.53106	32.1225	7.91828	8.76847	16.6868
2018	MW	1	-	0	2	5	0.599634	0.0773918	0.322974	0.400366	0	84.0081	90.6282	3.43546	4.32293	4.71536	8.1	0.485704	0.0626874	0.261609	0.324296	0	16.6862	2.70993	12.3358	31.7319	2.27656	11.1797	13.4563
2018	MW	1	-	0	3	5	0.335063	0.494277	0.169908	0.664185	0.000752505	85.731	87.4198	3.62089	4.24754	4.13826	7.85556	0.26321	0.388282	0.133472	0.521754	0.000591135	9.53057	16.4924	5.52341	31.5464	14.1391	4.82856	18.9677
2018	MW	1	-	0	4	5	0.569712	0	0.236484	0.236484	0.193803	84.924	83.9405	2.84148	4.54128	4.33186	7.61111	0.433614	0	0.179991	0.179991	0.147506	12.3211	0	7.79695	20.118	0	6.5448	6.5448
2018	MW	2	Mineral N	60	1	5	0.510691	0.400298	0.0865241	0.486822	0.00248633	82.4158	85.2098	3.47338	4.36495	4.58517	7.8	0.398339	0.312233	0.0674888	0.379722	0.00193933	13.8358	13.6288	3.09448	30.5591	11.2323	2.6368	13.8691
2018	MW	2	Mineral N	60	2	5	0.671109	0.104236	0.224655	0.328891	0	86.7996	87.4453	3.46147	4.33122	4.76655	8.245	0.553329	0.0859426	0.185228	0.271171	0	19.1533	3.72236	8.82898	31.7047	3.231	7.72053	10.9515
2018	MW	2	Mineral N	60	3	5	0.536939	0.163812	0.297397	0.461208	0.00185263	85.1192	83.9889	3.27489	4.1709	4.34876	7.59	0.407537	0.124333	0.225724	0.350057	0.00140615	13.3464	5.18581	9.81619	28.3484	4.41412	8.2445	12.6586
2018	MW	2	Mineral N	60	4	5	0.494008	0.32255	0.182352	0.504902	0.00108938	89.0379	82.6181	2.80318	4.29533	4.6287	7.30889	0.361065	0.235748	0.133279	0.369027	0.000796213	10.1213	10.1262	6.16909	26.4166	9.01613	5.09679	14.1129
2018	MW	3	Mineral N	120	1	5	0.857754	0.103761	0.0371023	0.140863	0.00138347	87.6007	85.7209	2.87679	4.42119	4.61668	7.57222	0.64951	0.0785698	0.0280946	0.106664	0.0010476	18.685	3.47372	1.29704	23.4558	3.043	1.11183	4.15484
2018	MW	3	Mineral N	120	2	5	0.600361	0.0775823	0.306721	0.384303	0.015336	83.7011	81.9681	3.58928	4.33591	4.68228	7.28444	0.43733	0.0565144	0.223429	0.279943	0.0111715	15.697	2.45041	10.4616	28.609	2.05103	8.57514	10.6262
2018	MW	3	Mineral N	120	3	5	0.534361	0.0271539	0.362387	0.389541	0.0760979	83.4233	90.552	2.86948	4.17381	4.19895	6.68611	0.35728	0.0181554	0.242296	0.260451	0.0508799	10.2521	0.75777	10.1739	21.1837	0.632157	9.21265	9.84481
2018	MW	3	Mineral N	120	4	5	0.670377	0.167594	0.162028	0.329623	0	76.771	73.2163	2.4947	4.36434	4.23721	8.24	0.552391	0.138098	0.133511	0.271609	0	13.7805	6.02706	5.65716	25.4647	4.62704	4.14197	8.769
2018	MW	4	Mineral N	240	1	5	0.585953	0.332081	0.0812636	0.413344	0.000702655	76.896	75.2038	3.115	4.27511	4.57197	8.51	0.498646	0.282601	0.0691553	0.351756	0.000597959	15.5328	12.0815	3.16176	30.7761	9.29019	2.37776	11.6679
2018	MW	4	Mineral N	240	2	5	0.80546	0.0867807	0.107282	0.194063	0.000477434	84.0627	89.5179	2.77086	4.38427	4.6841	7.13056	0.574337	0.0618795	0.0764982	0.138378	0.000340437	15.9141	2.71296	3.58325	22.2103	2.28059	3.20765	5.48824
2018	MW	4	Mineral N	240	3	5	0.51884	0.128889	0.349788	0.478677	0.00248284	85.8721	86.6405	3.18109	4.31287	4.70072	7.18667	0.372873	0.0926279	0.251381	0.344009	0.00178433	11.8614	3.99493	11.8167	27.6731	3.43053	10.2381	13.6686
2018	MW	4	Mineral N	240	4	5	0.697592	0.244334	0.0580737	0.302408	0	77.6618	80.6886	3.15173	4.52706	4.60787	8.60889	0.600549	0.210345	0.049995	0.26034	0	18.9277	9.52243	2.3037	30.7538	7.39529	1.85883	9.25412
2018	MW	5	Mineral N	360	1	5	0.629645	0.213157	0.155489	0.368646	0.00170867	83.6817	72.4234	3.53421	4.40031	4.53802	8.01111	0.504416	0.170762	0.124564	0.295326	0.00136884	17.8271	7.51406	5.65274	30.9939	6.28789	4.09391	10.3818
2018	MW	5	Mineral N	360	2	5	0.652152	0.111331	0.236517	0.347848	0	76.9089	74.5597	3.53418	4.68451	4.95712	6.87889	0.448608	0.0765834	0.162697	0.23928	0	15.8546	3.58756	8.0651	27.5073	2.75915	6.01331	8.77246
2018	MW	5	Mineral N	360	3	5	0.708426	0.134195	0.157379	0.291574	0	87.6051	83.3711	3.12176	4.54465	4.5088	6.40778	0.453944	0.0859893	0.100845	0.186834	0	14.171	3.90792	4.54688	22.6258	3.42354	3.79079	7.21432
2018	MW	5	Mineral N	360	4	5	0.573375	0.226133	0.197748	0.423881	0.00274387	80.9052	68.1159	2.52034	4.49124	4.13688	7.51556	0.430923	0.169952	0.148619	0.31857	0.00206217	10.8607	7.63292	6.14818	24.6418	6.17543	4.18789	10.3633
2018	MW	6	Mineral N	480	1	5	0.749712	0.139977	0.110311	0.250288	0	51.0316	41.1661	3.5505	4.09354	4.225	8.42333	0.631507	0.117907	0.0929187	0.210826	0	22.4217	4.82658	3.92581	31.1741	2.46309	1.6161	4.07919
2018	MW	6	Mineral N	480	2	5	0.578632	0.173504	0.247863	0.421368	0	62.3807	64.906	3.64288	4.55777	4.81949	9.12	0.527713	0.158236	0.226051	0.384287	0	19.2239	7.21202	10.8945	37.3305	4.49891	7.0712	11.5701
2018	MW	6	Mineral N	480	3	5	0.640932	0.150392	0.206586	0.356978	0.00209029	58.0436	62.0824	3.32442	4.19335	4.41325	6.99111	0.448082	0.105141	0.144426	0.249567	0.00146134	14.8961	4.40892	6.3739	25.679	2.5591	3.95707	6.51616
2018	MW	6	Mineral N	480	4	5	0.658931	0.253868	0.0548523	0.30872	0.0323488	65.6092	67.1835	3.33383	4.63783	4.50185	8.21667	0.541422	0.208595	0.0450703	0.253665	0.0265799	18.0501	9.67427	2.029	29.7534	6.34721	1.36315	7.71036
2018	MW	7	Slurry + mineral N	120	1	5	0.377668	0.214796	0.406515	0.621311	0.00102073	84.086	81.2772	3.87275	4.26053	4.48876	9.89	0.373514	0.212433	0.402043	0.614477	0.0010095	14.4653	9.05079	18.0467	41.5628	7.61045	14.6679	22.2783
2018	MW	7	Slurry + mineral N	120	2	5	0.655933	0.286541	0.0481187	0.33466	0.00940666	86.4755	74.6923	3.29585	3.89687	4.31062	9.43	0.618545	0.270208	0.0453759	0.315584	0.00887048	20.3863	10.5297	1.95598	32.872	9.1056	1.46097	10.5666
2018	MW	7	Slurry + mineral N	120	3	5	0.443062	0.341333	0.214637	0.55597	0.000968848	81.5277	74.0921	3.76463	4.49854	4.80935	9.38667	0.415887	0.320397	0.201473	0.52187	0.000909425	15.6566	14.4132	9.68952	39.7593	11.7508	7.17917	18.9299
2018	MW	7	Slurry + mineral N	120	4	5	0.63806	0.123477	0.237457	0.360934	0.0010057	79.9472	95.9329	3.39346	4.80197	4.5332	11.1644	0.712359	0.137856	0.265107	0.402963	0.00112281	24.1736	6.61979	12.0179	42.8113	5.29234	11.5291	16.8214
2018	MW	8	Slurry + mineral N	240	1	5	0.604043	0.342152	0.053805	0.395957	0	84.9521	88.5436	3.27836	4.41061	4.56335	7.955	0.480516	0.272182	0.0428019	0.314984	0	15.7531	12.0049	1.9532	29.7112	10.1984	1.72943	11.9278
2018	MW	8	Slurry + mineral N	240	2	5	0.55507	0.109204	0.323245	0.432449	0.0124805	82.6691	82.0466	3.73582	4.11179	4.00416	9.70333	0.538603	0.105965	0.313655	0.41962	0.0121102	20.1212	4.35705	12.5593	37.0375	3.60193	10.3045	13.9064
2018	MW	8	Slurry + mineral N	240	3	5	0.764845	0.19197	0.0431849	0.235155	0	82.4801	85.8065	2.76577	4.07499	3.87487	10.1889	0.779292	0.195596	0.0440006	0.239597	0	21.5535	7.97054	1.70497	31.229	6.57411	1.46297	8.03708
2018	MW	8	Slurry + mineral N	240	4	5	0.533486	0.291929	0.174585	0.466514	0	71.2169	72.7078	2.86187	3.86173	4.00982	9.89444	0.527855	0.288848	0.172742	0.46159	0	15.1065	11.1545	6.92665	33.1877	7.94389	5.03621	12.9801
2018	MW	9	Slurry + mineral N	360	1	5	0.655693	0.104252	0.240055	0.344307	0	61.2153	71.8765	3.63754	3.9835	4.38363	9.53167	0.624984	0.0993699	0.228812	0.328182	0	22.734	3.9584	10.0303	36.7227	2.42315	7.20942	9.63257
2018	MW	9	Slurry + mineral N	360	2	5	0.658475	0.141808	0.193785	0.335593	0.0059322	69.6805	64.7106	3.55895	4.46338	4.30802	10.1967	0.671425	0.144597	0.197596	0.342193	0.00604887	23.8957	6.4539	8.5125	38.8621	4.49711	5.50849	10.0056
2018	MW	9	Slurry + mineral N	360	3	5	0.347926	0.263976	0.383994	0.64797	0.00410422	62.7008	63.2615	3.25015	4.58842	4.35239	9.42111	0.327785	0.248695	0.361765	0.610459	0.00386663	10.6535	11.4112	15.7454	37.8101	7.15489	9.96076	17.1157
2018	MW	9	Slurry + mineral N	360	4	5	0.389893	0.266287	0.34382	0.610107	0	64.0031	63.4724	3.50822	4.19555	4.09135	10.35	0.40354	0.275607	0.355853	0.63146	0	14.157	11.5632	14.5592	40.2795	7.40082	9.24108	16.6419
2018	MW	10	Slurry + mineral N	480	1	5	0.588128	0.194462	0.214893	0.409355	0.00251742	66.2753	60.4665	3.81751	4.01738	5.00503	9.46111	0.556434	0.183982	0.203313	0.387295	0.00238176	21.2419	7.39128	10.1759	38.8091	4.89859	6.15299	11.0516
2018	MW	10	Slurry + mineral N	480	2	5	0.595633	0.123423	0.280436	0.403859	0.000507753	69.3065	62.945	3.77186	4.22474	4.31231	9.75222	0.580875	0.120365	0.273487	0.393852	0.000495172	21.9098	5.08511	11.7936	38.7886	3.52431	7.4235	10.9478
2018	MW	10	Slurry + mineral N	480	3	5	0.372797	0.413999	0.211467	0.625465	0.0017374	65.0849	57.2775	3.92377	4.84296	4.71054	8.87889	0.331003	0.367585	0.187759	0.555344	0.00154262	12.9878	17.802	8.84446	39.6342	11.5864	5.06589	16.6523
2018	MW	10	Slurry + mineral N	480	4	5	0.661264	0.161679	0.177057	0.338736	0	66.6722	52.1786	3.78183	4.44128	4.1886	10.4133	0.688596	0.168362	0.184376	0.352738	0	26.0415	7.47743	7.72277	41.2417	4.98537	4.02963	9.015
2019	SW	1	-	0	1	1	0.399497	0.600503		0.600503	0	92.6894		2.48109	3.60005		25.2133	1.00727	1.51407	0	1.51407	0	24.9912	54.5072	0	79.4983	50.5224	0	50.5224
2019	SW	1	-	0	2	1	0.566379	0.433621		0.433621	0	96.005		1.85699	3.86363		24.7289	1.40059	1.0723	0	1.0723	0	26.0089	41.4295	0	67.4384	39.7744	0	39.7744
2019	SW	1	-	0	3	1	0.608	0.392		0.392	0	95.5466		1.96211	3.73234		25.7933	1.56823	1.0111	0	1.0111	0	30.7705	37.7376	0	68.5081	36.057	0	36.057
2019	SW	1	-	0	4	1	0.550786	0.449214		0.449214	0	91.8234		2.74744	4.16169		27.485	1.51383	1.23467	0	1.23467	0	41.5917	51.3829	0	92.9746	47.1815	0	47.1815
2019	SW	2	Mineral N	60	1	1	0.655623	0.344377		0.344377	0	86.6321		3.20812	3.9328		36.6167	2.40067	1.26099	0	1.26099	0	77.0165	49.5923	0	126.609	42.9628	0	42.9628
2019	SW	2	Mineral N	60	2	1	0.839063	0.160937		0.160937	0	90.5548		3.01586	4.28324		34.2	2.8696	0.550405	0	0.550405	0	86.5429	23.5752	0	110.118	21.3485	0	21.3485
2019	SW	2	Mineral N	60	3	1	0.913787	0.086213		0.086213	0	86.7645		2.54439	4.21175		37.8311	3.45696	0.326154	0	0.326154	0	87.9584	13.7368	0	101.695	11.9186	0	11.9186
2019	SW	2	Mineral N	60	4	1	0.871928	0.117204		0.117204	0.0108682	92.1874		3.14344	4.43924		39.1111	3.41021	0.458397	0	0.458397	0.0425068	107.198	20.3493	0	127.547	18.7595	0	18.7595
2019	SW	3	Mineral N	120	1	1	0.857629	0.142371		0.142371	0	85.689		2.98573	4.75129		38.8972	3.33594	0.553782	0	0.553782	0	99.602	26.3118	0	125.914	22.5463	0	22.5463
2019	SW	3	Mineral N	120	2	1	0.888192	0.111808		0.111808	0	88.1138		3.08754	3.81175		36.8333	3.27151	0.411825	0	0.411825	0	101.009	15.6977	0	116.707	13.8319	0	13.8319
2019	SW	3	Mineral N	120	3	1	0.905708	0.0942915		0.0942915	0	84.0913		3.0661	4.05609		33.8489	3.06572	0.319166	0	0.319166	0	93.9981	12.9457	0	106.944	10.8862	0	10.8862
2019	SW	3	Mineral N	120	4	1	0.856738	0.142534		0.142534	0.000727997	87.0938		3.17807	4.17273		36.7333	3.14708	0.523576	0	0.523576	0.00267418	100.017	21.8474	0	121.864	19.0277	0	19.0277
2019	SW	4	Mineral N	240	1	1	0.816667	0.178333		0.178333	0.005	68.2276		4.35141	4.29921		34.3944	2.80888	0.613368	0	0.613368	0.0171972	122.226	26.3699	0	148.596	17.9916	0	17.9916
2019	SW	4	Mineral N	240	2	1	0.955947	0.0440529		0.0440529	0	81.3037		4.04528	4.52574		43.0433	4.11472	0.189618	0	0.189618	0	166.452	8.58162	0	175.033	6.97718	0	6.97718
2019	SW	4	Mineral N	240	3	1	0.927642	0.0719775		0.0719775	0.000380431	80.3698		3.29091	4.11298		39.1844	3.63491	0.28204	0	0.28204	0.0014907	119.622	11.6002	0	131.222	9.32308	0	9.32308
2019	SW	4	Mineral N	240	4	1	0.93464	0.0644627		0.0644627	0.000897232	85.438		3.65512	4.22854		38.76	3.62266	0.249857	0	0.249857	0.00347767	132.413	10.5653	0	142.978	9.02679	0	9.02679
2019	SW	5	Mineral N	360	1	1	0.934423	0.0655771		0.0655771	0	72.7361		4.4641	4.58651		43.6	4.07408	0.285916	0	0.285916	0	181.871	13.1136	0	194.985	9.5383	0	9.5383
2019	SW	5	Mineral N	360	2	1	0.907982	0.092018		0.092018	0	81.9542		3.77397	3.79933		43.4633	3.94639	0.399941	0	0.399941	0	148.936	15.1951	0	164.131	12.453	0	12.453
2019	SW	5	Mineral N	360	3	1	0.968824	0.031176		0.031176	0	85.9799		3.77213	3.73819		39	3.77841	0.121586	0	0.121586	0	142.527	4.54512	0	147.072	3.90789	0	3.90789
2019	SW	5	Mineral N	360	4	1	0.910747	0.0885302		0.0885302	0.000722696	82.9796		4.01454	3.99168		44.2089	4.02631	0.391382	0	0.391382	0.00319496	161.638	15.6227	0	177.261	12.9637	0	12.9637
2019	SW	6	Mineral N	480	1	1	0.830567	0.161792		0.161792	0.00764163	78.7776		4.28912	4.39251		37.5222	3.11647	0.607079	0	0.607079	0.0286731	133.669	26.666	0	160.335	21.0068	0	21.0068
2019	SW	6	Mineral N	480	2	1	0.968051	0.0319494		0.0319494	0	84.4231		3.94064	4.07108		44	4.25942	0.140577	0	0.140577	0	167.848	5.72301	0	173.571	4.83154	0	4.83154
2019	SW	6	Mineral N	480	3	1	0.999809	0.000191377		0.000191377	0	80.1076		3.89697	4.5763		36.32	3.6313	0.000695082	0	0.000695082	0	141.511	0.031809	0	141.543	0.0254815	0	0.0254815
2019	SW	6	Mineral N	480	4	1	0.760092	0.239908		0.239908	0	79.3406		4.37526	4.62845		38.9422	2.95997	0.934256	0	0.934256	0	129.506	43.2416	0	172.748	34.3081	0	34.3081
2019	SW	7	Slurry + mineral N	120	1	1	0.552931	0.447069		0.447069	0	80.4042		3.67871	4.66171		34.6667	1.91683	1.54984	0	1.54984	0	70.5145	72.2489	0	142.763	58.0912	0	58.0912
2019	SW	7	Slurry + mineral N	120	2	1	0.706793	0.285883		0.285883	0.00732428	88.4595		3.29042	4.04845		39.3111	2.77848	1.12384	0	1.12384	0.0287925	91.4238	45.498	0	136.922	40.2473	0	40.2473
2019	SW	7	Slurry + mineral N	120	3	1	0.777177	0.222823		0.222823	0	88.2904		3.0331	4.34187		35.3506	2.74737	0.78769	0	0.78769	0	83.3302	34.2005	0	117.531	30.1958	0	30.1958
2019	SW	7	Slurry + mineral N	120	4	1	0.967747	0.0322531		0.0322531	0	81.6023		3.51853	4.36473		35.04	3.39099	0.113015	0	0.113015	0	119.313	4.93278	0	124.246	4.02526	0	4.02526
2019	SW	8	Slurry + mineral N	240	1	1	0.891134	0.103185		0.103185	0.00568076	85.2287		3.39701	4.14364		44.4333	3.95961	0.458485	0	0.458485	0.0252415	134.508	18.998	0	153.506	16.1917	0	16.1917
2019	SW	8	Slurry + mineral N	240	2	1	0.932322	0.0672928		0.0672928	0.000384827	86.1613		3.80001	4.15581		40.9356	3.81651	0.275467	0	0.275467	0.00157531	145.028	11.4479	0	156.476	9.86364	0	9.86364
2019	SW	8	Slurry + mineral N	240	3	1	0.959233	0.0407674		0.0407674	0	87.2013		3.61876	3.73638		36.725	3.52278	0.149718	0	0.149718	0	127.481	5.59404	0	133.075	4.87808	0	4.87808
2019	SW	8	Slurry + mineral N	240	4	1	0.910526	0.0894743		0.0894743	0	82.3987		4.2783	3.40933		45	4.09737	0.402634	0	0.402634	0	175.298	13.7271	0	189.025	11.311	0	11.311
2019	SW	9	Slurry + mineral N	360	1	1	0.96276	0.0372395		0.0372395	0	76.7026		4.00147	3.72697		46.0067	4.42934	0.171327	0	0.171327	0	177.239	6.38529	0	183.624	4.89769	0	4.89769
2019	SW	9	Slurry + mineral N	360	2	1	0.963411	0.0363796		0.0363796	0.000209307	82.3709		3.96134	4.73456		45.9511	4.42698	0.167168	0	0.167168	0.00096179	175.368	7.91467	0	183.282	6.51938	0	6.51938
2019	SW	9	Slurry + mineral N	360	3	1	0.953733	0.0462673		0.0462673	0	81.4569		3.78854	3.91828		45.3444	4.32465	0.209797	0	0.209797	0	163.841	8.22041	0	172.061	6.69609	0	6.69609
2019	SW	9	Slurry + mineral N	360	4	1	0.974425	0.0165485		0.0165485	0.00902643	79.5283		4.34051	3.89251		54.115	5.2731	0.089552	0	0.089552	0.0488466	228.88	3.48582	0	232.365	2.77221	0	2.77221
2019	SW	10	Slurry + mineral N	480	1	1	0.968991	0.0307853		0.0307853	0.000223893	71.716		4.01716	4.49245		42.1267	4.08204	0.129688	0	0.129688	0.000943187	163.982	5.82618	0	169.808	4.17831	0	4.17831
2019	SW	10	Slurry + mineral N	480	2	1	0.949332	0.0385301		0.0385301	0.0121381	74.9191		3.82225	3.84755		46.1117	4.37753	0.177669	0	0.177669	0.0559707	167.32	6.83588	0	174.156	5.12138	0	5.12138
2019	SW	10	Slurry + mineral N	480	3	1	0.947232	0.0527681		0.0527681	0	74.5507		4.37087	4.76731		43.6933	4.13877	0.230561	0	0.230561	0	180.9	10.9916	0	191.892	8.19429	0	8.19429
2019	SW	10	Slurry + mineral N	480	4	1	0.979991	0.0200089		0.0200089	0	83.2481		4.27054	4.2509		42.5733	4.17215	0.0851845	0	0.0851845	0	178.173	3.62111	0	181.795	3.01451	0	3.01451
2019	SW	1	-	0	1	2	0.261859	0.738141		0.738141	0	92.6894		2.48109	3.60005		27.2806	0.714366	2.01369	0	2.01369	0	17.7241	72.4938	0	90.2178	67.194	0	67.194
2019	SW	1	-	0	2	2	0.48913	0.51087		0.51087	0	96.005		1.85699	3.86363		24.8722	1.21658	1.27065	0	1.27065	0	22.5917	49.093	0	71.6847	47.1317	0	47.1317
2019	SW	1	-	0	3	2	0.508654	0.491346		0.491346	0	95.5466		1.96211	3.73234		23.87	1.21416	1.17284	0	1.17284	0	23.8231	43.7744	0	67.5976	41.825	0	41.825
2019	SW	1	-	0	4	2	0.290745	0.709255		0.709255	0	91.8234		2.74744	4.16169		24.8	0.721048	1.75895	0	1.75895	0	19.8103	73.2021	0	93.0125	67.2166	0	67.2166
2019	SW	2	Mineral N	60	1	2	0.420737	0.579135		0.579135	0.00012797	86.6321		3.20812	3.9328		25.62	1.07793	1.48374	0	1.48374	0.000327859	34.5812	58.3527	0	92.9339	50.5521	0	50.5521
2019	SW	2	Mineral N	60	2	2	0.608565	0.391435		0.391435	0	90.5548		3.01586	4.28324		21.3283	1.29797	0.834865	0	0.834865	0	39.1449	35.7593	0	74.9042	32.3818	0	32.3818
2019	SW	2	Mineral N	60	3	2	0.769574	0.230426		0.230426	0	86.7645		2.54439	4.21175		24.97	1.92163	0.575373	0	0.575373	0	48.8937	24.2332	0	73.1269	21.0259	0	21.0259
2019	SW	2	Mineral N	60	4	2	0.509447	0.490553		0.490553	0	92.1874		3.14344	4.43924		25.6267	1.30554	1.25712	0	1.25712	0	41.0389	55.8067	0	96.8456	51.4468	0	51.4468
2019	SW	3	Mineral N	120	1	2	0.669078	0.330922		0.330922	0	85.689		2.98573	4.75129		27.0844	1.81216	0.896285	0	0.896285	0	54.1061	42.5851	0	96.6912	36.4908	0	36.4908
2019	SW	3	Mineral N	120	2	2	0.856262	0.143738		0.143738	0	88.1138		3.08754	3.81175		29.29	2.50799	0.421008	0	0.421008	0	77.4352	16.0478	0	93.483	14.1403	0	14.1403
2019	SW	3	Mineral N	120	3	2	0.833257	0.166743		0.166743	0	84.0913		3.0661	4.05609		24.2472	2.02042	0.404305	0	0.404305	0	61.948	16.399	0	78.347	13.7901	0	13.7901
2019	SW	3	Mineral N	120	4	2	0.808854	0.191146		0.191146	0	87.0938		3.17807	4.17273		31.2	2.52363	0.596375	0	0.596375	0	80.2027	24.8851	0	105.088	21.6734	0	21.6734
2019	SW	4	Mineral N	240	1	2	0.788175	0.211825		0.211825	0	68.2276		4.35141	4.29921		29.4	2.31724	0.622764	0	0.622764	0	100.832	26.7739	0	127.606	18.2672	0	18.2672
2019	SW	4	Mineral N	240	2	2	0.955868	0.0441323		0.0441323	0	81.3037		4.04528	4.52574		28.7839	2.75136	0.12703	0	0.12703	0	111.3	5.74904	0	117.049	4.67418	0	4.67418
2019	SW	4	Mineral N	240	3	2	0.928246	0.0717543		0.0717543	0	80.3698		3.29091	4.11298		26.1944	2.43149	0.187956	0	0.187956	0	80.0181	7.7306	0	87.7487	6.21307	0	6.21307
2019	SW	4	Mineral N	240	4	2	0.965948	0.0340519		0.0340519	0	85.438		3.65512	4.22854		30.8389	2.97888	0.105012	0	0.105012	0	108.882	4.44049	0	113.322	3.79386	0	3.79386
2019	SW	5	Mineral N	360	1	2	0.974014	0.0259859		0.0259859	0	72.7361		4.4641	4.58651		30.3933	2.96035	0.0789799	0	0.0789799	0	132.153	3.62242	0	135.776	2.63481	0	2.63481
2019	SW	5	Mineral N	360	2	2	0.926019	0.0739809		0.0739809	0	81.9542		3.77397	3.79933		29.2267	2.70645	0.216221	0	0.216221	0	102.14	8.21497	0	110.355	6.73251	0	6.73251
2019	SW	5	Mineral N	360	3	2	0.962905	0.0370954		0.0370954	0	85.9799		3.77213	3.73819		30.705	2.9566	0.113901	0	0.113901	0	111.527	4.25785	0	115.784	3.66089	0	3.66089
2019	SW	5	Mineral N	360	4	2	0.923011	0.0769893		0.0769893	0	82.9796		4.01454	3.99168		32.0711	2.9602	0.246913	0	0.246913	0	118.838	9.85599	0	128.694	8.17846	0	8.17846
2019	SW	6	Mineral N	480	1	2	0.926011	0.0739268		0.0739268	6.21234e-05	78.7776		4.28912	4.39251		28.2639	2.61727	0.208946	0	0.208946	0.000175585	112.258	9.17797	0	121.436	7.23019	0	7.23019
2019	SW	6	Mineral N	480	2	2	0.936521	0.0634791		0.0634791	0	84.4231		3.94064	4.07108		30.1867	2.82704	0.191622	0	0.191622	0	111.404	7.80108	0	119.205	6.58591	0	6.58591
2019	SW	6	Mineral N	480	3	2	0.994955	0.00504469		0.00504469	0	80.1076		3.89697	4.5763		31.3578	3.11996	0.015819	0	0.015819	0	121.584	0.723927	0	122.308	0.579921	0	0.579921
2019	SW	6	Mineral N	480	4	2	0.878223	0.121777		0.121777	0	79.3406		4.37526	4.62845		31.6478	2.77938	0.385396	0	0.385396	0	121.605	17.8379	0	139.443	14.1527	0	14.1527
2019	SW	7	Slurry + mineral N	120	1	2	0.464238	0.535762		0.535762	0	80.4042		3.67871	4.66171		28.1667	1.3076	1.50906	0	1.50906	0	48.1028	70.3481	0	118.451	56.5629	0	56.5629
2019	SW	7	Slurry + mineral N	120	2	2	0.6383	0.3617		0.3617	0	88.4595		3.29042	4.04845		33.6	2.14469	1.21531	0	1.21531	0	70.5693	49.2013	0	119.771	43.5233	0	43.5233
2019	SW	7	Slurry + mineral N	120	3	2	0.775606	0.224394		0.224394	0	88.2904		3.0331	4.34187		29.1744	2.26279	0.654658	0	0.654658	0	68.6325	28.4244	0	97.0569	25.096	0	25.096
2019	SW	7	Slurry + mineral N	120	4	2	0.855228	0.144772		0.144772	0	81.6023		3.51853	4.36473		30.1567	2.57908	0.436584	0	0.436584	0	90.7457	19.0557	0	109.801	15.5499	0	15.5499
2019	SW	8	Slurry + mineral N	240	1	2	0.80179	0.191521		0.191521	0.00668865	85.2287		3.39701	4.14364		30.2317	2.42394	0.579001	0	0.579001	0.0202209	82.3417	23.9917	0	106.333	20.4478	0	20.4478
2019	SW	8	Slurry + mineral N	240	2	2	0.837549	0.161102		0.161102	0.001349	86.1613		3.80001	4.15581		31.2417	2.61664	0.50331	0	0.50331	0.00421451	99.4328	20.9166	0	120.349	18.022	0	18.022
2019	SW	8	Slurry + mineral N	240	3	2	0.914827	0.0851727		0.0851727	0	87.2013		3.61876	3.73638		29.425	2.69188	0.250621	0	0.250621	0	97.4126	9.36415	0	106.777	8.16565	0	8.16565
2019	SW	8	Slurry + mineral N	240	4	2	0.830182	0.169818		0.169818	0	82.3987		4.2783	3.40933		31.4467	2.61065	0.53402	0	0.53402	0	111.691	18.2065	0	129.898	15.0019	0	15.0019
2019	SW	9	Slurry + mineral N	360	1	2	0.915099	0.0849006		0.0849006	0	76.7026		4.00147	3.72697		31.4	2.87341	0.266588	0	0.266588	0	114.979	9.93565	0	124.914	7.6209	0	7.6209
2019	SW	9	Slurry + mineral N	360	2	2	0.922947	0.0770535		0.0770535	0	82.3709		3.96134	4.73456		32.8889	3.03547	0.25342	0	0.25342	0	120.245	11.9983	0	132.243	9.88312	0	9.88312
2019	SW	9	Slurry + mineral N	360	3	2	0.963337	0.0366627		0.0366627	0	81.4569		3.78854	3.91828		28.9033	2.78437	0.105968	0	0.105968	0	105.487	4.1521	0	109.639	3.38217	0	3.38217
2019	SW	9	Slurry + mineral N	360	4	2	0.985615	0.0143849		0.0143849	0	79.5283		4.34051	3.89251		30.87	3.04259	0.0444061	0	0.0444061	0	132.064	1.72851	0	133.793	1.37466	0	1.37466
2019	SW	10	Slurry + mineral N	480	1	2	0.92402	0.0759798		0.0759798	0	71.716		4.01716	4.49245		31.71	2.93007	0.240932	0	0.240932	0	117.705	10.8238	0	128.529	7.76237	0	7.76237
2019	SW	10	Slurry + mineral N	480	2	2	0.928909	0.0710908		0.0710908	0	74.9191		3.82225	3.84755		31.1422	2.89283	0.221393	0	0.221393	0	110.571	8.51818	0	119.089	6.38175	0	6.38175
2019	SW	10	Slurry + mineral N	480	3	2	0.930471	0.0695294		0.0695294	0	74.5507		4.37087	4.76731		28.2972	2.63297	0.196749	0	0.196749	0	115.084	9.37963	0	124.463	6.99258	0	6.99258
2019	SW	10	Slurry + mineral N	480	4	2	0.976529	0.0234714		0.0234714	0	83.2481		4.27054	4.2509		33.8111	3.30175	0.0793595	0	0.0793595	0	141.003	3.37349	0	144.376	2.80837	0	2.80837
2019	SW	1	-	0	1	3	0.181617	0.818383		0.818383	0	97.069		2.53361	2.88565		29.785	0.540947	2.43755	0	2.43755	0	13.7055	70.3393	0	84.0448	68.2776	0	68.2776
2019	SW	1	-	0	2	3	0.341317	0.658683		0.658683	0	98.152		2.09757	3.17607		20.5283	0.700668	1.35217	0	1.35217	0	14.697	42.9457	0	57.6427	42.1521	0	42.1521
2019	SW	1	-	0	3	3	0.265285	0.734715		0.734715	0	97.9554		1.82671	2.52209		21.4617	0.569345	1.57682	0	1.57682	0	10.4003	39.7688	0	50.1691	38.9557	0	38.9557
2019	SW	1	-	0	4	3	0.250096	0.749904		0.749904	0	95.9144		2.49849	3.38503		23.055	0.576596	1.7289	0	1.7289	0	14.4062	58.5239	0	72.9301	56.1329	0	56.1329
2019	SW	2	Mineral N	60	1	3	0.319441	0.680559		0.680559	0	97.6491		2.51226	3.10317		23.0389	0.735957	1.56793	0	1.56793	0	18.4891	48.6556	0	67.1447	47.5117	0	47.5117
2019	SW	2	Mineral N	60	2	3	0.517936	0.482064		0.482064	0	97.911		1.73702	3.19404		29.7817	1.5425	1.43567	0	1.43567	0	26.7936	45.8558	0	72.6494	44.8979	0	44.8979
2019	SW	2	Mineral N	60	3	3	0.498144	0.501856		0.501856	0	97.0715		1.7578	3.0389		20.44	1.01821	1.02579	0	1.02579	0	17.8981	31.1728	0	49.0709	30.2599	0	30.2599
2019	SW	2	Mineral N	60	4	3	0.388369	0.611631		0.611631	0	97.8712		1.99272	2.92562		23.3756	0.907833	1.42972	0	1.42972	0	18.0906	41.8282	0	59.9188	40.9378	0	40.9378
2019	SW	3	Mineral N	120	1	3	0.582286	0.417714		0.417714	0	93.3158		2.05643	3.07053		20.5833	1.19854	0.859795	0	0.859795	0	24.6471	26.4003	0	51.0474	24.6356	0	24.6356
2019	SW	3	Mineral N	120	2	3	0.817113	0.182887		0.182887	0	95.7325		1.6472	2.94767		28.0011	2.28801	0.512103	0	0.512103	0	37.6881	15.0951	0	52.7832	14.4509	0	14.4509
2019	SW	3	Mineral N	120	3	3	0.610956	0.389044		0.389044	0	95.1124		1.7072	2.98837		22.6389	1.38314	0.880753	0	0.880753	0	23.6129	26.3202	0	49.9331	25.0337	0	25.0337
2019	SW	3	Mineral N	120	4	3	0.60825	0.39175		0.39175	0	97.5286		1.70834	2.79429		29.0267	1.76555	1.13712	0	1.13712	0	30.1617	31.7744	0	61.936	30.9891	0	30.9891
2019	SW	4	Mineral N	240	1	3	0.658608	0.341392		0.341392	0	73.5549		2.55866	2.70743		20.9783	1.38165	0.716183	0	0.716183	0	35.3518	19.3901	0	54.7419	14.2624	0	14.2624
2019	SW	4	Mineral N	240	2	3	0.960885	0.0391151		0.0391151	0	80.8207		2.08544	2.79142		19.98	1.91985	0.078152	0	0.078152	0	40.0373	2.18155	0	42.2189	1.76314	0	1.76314
2019	SW	4	Mineral N	240	3	3	0.887968	0.112032		0.112032	0	75.875		2.373	2.63667		19.425	1.72488	0.217622	0	0.217622	0	40.9313	5.73799	0	46.6693	4.3537	0	4.3537
2019	SW	4	Mineral N	240	4	3	0.917932	0.0820681		0.0820681	0	85.9199		1.97898	3.11789		24.9289	2.2883	0.204587	0	0.204587	0	45.2851	6.37879	0	51.6639	5.48065	0	5.48065
2019	SW	5	Mineral N	360	1	3	0.991506	0.00849443		0.00849443	0	43.8707		3.36183	2.72384		25.0828	2.48697	0.0213064	0	0.0213064	0	83.6078	0.580352	0	84.1882	0.254604	0	0.254604
2019	SW	5	Mineral N	360	2	3	0.963768	0.0362319		0.0362319	0	65.1506		2.55303	2.57098		24.44	2.35545	0.0885507	0	0.0885507	0	60.1352	2.27662	0	62.4118	1.48323	0	1.48323
2019	SW	5	Mineral N	360	3	3	0.972659	0.0273411		0.0273411	0	60.6458		2.71786	2.74978		22.7956	2.21723	0.0623255	0	0.0623255	0	60.2612	1.71381	0	61.975	1.03936	0	1.03936
2019	SW	5	Mineral N	360	4	3	0.948592	0.0514076		0.0514076	0	66.7243		2.7335	2.79956		28.055	2.66128	0.144224	0	0.144224	0	72.746	4.03763	0	76.7836	2.69408	0	2.69408
2019	SW	6	Mineral N	480	1	3	0.956786	0.0432138		0.0432138	0	37.3345		3.54072	2.96441		31.6333	3.02663	0.1367	0	0.1367	0	107.165	4.05233	0	111.217	1.51292	0	1.51292
2019	SW	6	Mineral N	480	2	3	0.941401	0.0585992		0.0585992	0	57.7822		2.44929	2.47535		23.2833	2.19189	0.136439	0	0.136439	0	53.6859	3.37733	0	57.0632	1.95149	0	1.95149
2019	SW	6	Mineral N	480	3	3	0.996567	0.0034328		0.0034328	0	69.6714		3.47586	2.41826		25.8528	2.5764	0.00887473	0	0.00887473	0	89.5521	0.214614	0	89.7667	0.149525	0	0.149525
2019	SW	6	Mineral N	480	4	3	0.902607	0.0973928		0.0973928	0	67.7396		3.07593	3.157		33.1844	2.99525	0.323193	0	0.323193	0	92.132	10.2032	0	102.335	6.91159	0	6.91159
2019	SW	7	Slurry + mineral N	120	1	3	0.43833	0.56167		0.56167	0	92.9285		2.18958	2.69669		38.0433	1.66755	2.13678	0	2.13678	0	36.5124	57.6224	0	94.1348	53.5477	0	53.5477
2019	SW	7	Slurry + mineral N	120	2	3	0.515297	0.484703		0.484703	0	96.21		2.08089	2.89028		27.8083	1.43296	1.34788	0	1.34788	0	29.8182	38.9574	0	68.7756	37.4809	0	37.4809
2019	SW	7	Slurry + mineral N	120	3	3	0.499741	0.500259		0.500259	0	95.476		1.7315	2.55032		27.6778	1.38317	1.38461	0	1.38461	0	23.9496	35.3118	0	59.2614	33.7143	0	33.7143
2019	SW	7	Slurry + mineral N	120	4	3	0.750615	0.249385		0.249385	0	93.0073		1.94959	2.81542		39.1	2.9349	0.975097	0	0.975097	0	57.2187	27.453	0	84.6717	25.5333	0	25.5333
2019	SW	8	Slurry + mineral N	240	1	3	0.849717	0.150283		0.150283	0	79.1569		2.05717	2.46294		32.3639	2.75001	0.486375	0	0.486375	0	56.5725	11.9791	0	68.5516	9.48231	0	9.48231
2019	SW	8	Slurry + mineral N	240	2	3	0.971504	0.0284955		0.0284955	0	79.1875		2.8356	2.43956		29.5167	2.86756	0.0841093	0	0.0841093	0	81.3126	2.05189	0	83.3644	1.62484	0	1.62484
2019	SW	8	Slurry + mineral N	240	3	3	0.932634	0.0673657		0.0673657	0	86.4147		2.10925	2.61363		29.1333	2.71707	0.196259	0	0.196259	0	57.3099	5.12947	0	62.4393	4.43262	0	4.43262
2019	SW	8	Slurry + mineral N	240	4	3	0.87511	0.12489		0.12489	0	85.3253		2.16953	2.19051		34.2222	2.99482	0.427402	0	0.427402	0	64.9734	9.36228	0	74.3357	7.98839	0	7.98839
2019	SW	9	Slurry + mineral N	360	1	3	0.905111	0.0948891		0.0948891	0	70.848		2.37894	2.87958		37.3861	3.38386	0.354754	0	0.354754	0	80.4999	10.2154	0	90.7153	7.23742	0	7.23742
2019	SW	9	Slurry + mineral N	360	2	3	0.848508	0.151492		0.151492	0	64.4523		2.86939	2.48765		31.4683	2.67011	0.476721	0	0.476721	0	76.6159	11.8592	0	88.475	7.6435	0	7.6435
2019	SW	9	Slurry + mineral N	360	3	3	0.907427	0.0925734		0.0925734	0	75.6356		2.63065	3.21409		31.9861	2.9025	0.296106	0	0.296106	0	76.3547	9.51712	0	85.8718	7.19833	0	7.19833
2019	SW	9	Slurry + mineral N	360	4	3	0.963574	0.0364264		0.0364264	0	78.9582		2.48027	2.53021		27.7494	2.67386	0.101081	0	0.101081	0	66.3191	2.55757	0	68.8766	2.01941	0	2.01941
2019	SW	10	Slurry + mineral N	480	1	3	0.930413	0.0695866		0.0695866	0	39.7973		2.59088	2.90092		35.1911	3.27423	0.244883	0	0.244883	0	84.8314	7.10385	0	91.9353	2.82714	0	2.82714
2019	SW	10	Slurry + mineral N	480	2	3	0.949088	0.0509119		0.0509119	0	45.7806		3.56084	2.7104		30.9417	2.93664	0.15753	0	0.15753	0	104.569	4.26969	0	108.839	1.95469	0	1.95469
2019	SW	10	Slurry + mineral N	480	3	3	0.968997	0.0310029		0.0310029	0	58.6534		2.62242	2.38766		29.3089	2.84002	0.0908662	0	0.0908662	0	74.4774	2.16957	0	76.6469	1.27253	0	1.27253
2019	SW	10	Slurry + mineral N	480	4	3	0.985978	0.0140217		0.0140217	0	59.9038		3.3026	2.73966		33.885	3.34099	0.0475124	0	0.0475124	0	110.34	1.30168	0	111.641	0.779757	0	0.779757
2019	SW	1	-	0	1	4	0.231255	0.768745		0.768745	0	92.5671		3.7711	4.16487		11.5711	0.267588	0.889523	0	0.889523	0	10.091	37.0475	0	47.1385	34.2938	0	34.2938
2019	SW	1	-	0	2	4	0.468512	0.531488		0.531488	0	96.6204		2.70915	4.06213		9.88889	0.463306	0.525583	0	0.525583	0	12.5517	21.3498	0	33.9015	20.6283	0	20.6283
2019	SW	1	-	0	3	4	0.301686	0.698314		0.698314	0	95.7499		2.71103	3.25725		10.4028	0.313838	0.72644	0	0.72644	0	8.50825	23.662	0	32.1702	22.6563	0	22.6563
2019	SW	1	-	0	4	4	0.293272	0.706728		0.706728	0	90.0271		3.06273	4.14242		10.735	0.314827	0.758673	0	0.758673	0	9.64232	31.4274	0	41.0697	28.2931	0	28.2931
2019	SW	2	Mineral N	60	1	4	0.290277	0.709723		0.709723	0	94.1809		3.10039	4.21415		12.8444	0.372845	0.911599	0	0.911599	0	11.5597	38.4162	0	49.9759	36.1807	0	36.1807
2019	SW	2	Mineral N	60	2	4	0.398779	0.601221		0.601221	0	95.0937		3.27909	4.22627		9.69	0.386417	0.582583	0	0.582583	0	12.671	24.6215	0	37.2925	23.4135	0	23.4135
2019	SW	2	Mineral N	60	3	4	0.430054	0.569946		0.569946	0	90.9424		3.20397	3.21858		11.9	0.511764	0.678236	0	0.678236	0	16.3968	21.8296	0	38.2264	19.8524	0	19.8524
2019	SW	2	Mineral N	60	4	4	0.379506	0.620494		0.620494	0	94.3853		3.65181	3.73987		10.8167	0.410499	0.671168	0	0.671168	0	14.9906	25.1008	0	40.0914	23.6915	0	23.6915
2019	SW	3	Mineral N	120	1	4	0.417587	0.582413		0.582413	0	94.8223		3.48003	4.16054		10.6406	0.444336	0.61972	0	0.61972	0	15.463	25.7837	0	41.2467	24.4487	0	24.4487
2019	SW	3	Mineral N	120	2	4	0.464046	0.535954		0.535954	0	94.8051		2.52622	3.36193		11.2583	0.522438	0.603395	0	0.603395	0	13.198	20.2858	0	33.4837	19.2319	0	19.2319
2019	SW	3	Mineral N	120	3	4	0.342522	0.657478		0.657478	0	96.3465		2.94206	3.95088		9.99556	0.34237	0.657186	0	0.657186	0	10.0727	25.9646	0	36.0374	25.016	0	25.016
2019	SW	3	Mineral N	120	4	4	0.515935	0.484065		0.484065	0	94.4273		3.19053	3.8884		12.3	0.6346	0.5954	0	0.5954	0	20.2471	23.1515	0	43.3986	21.8614	0	21.8614
2019	SW	4	Mineral N	240	1	4	0.478655	0.521345		0.521345	0	89.6735		3.14363	4.28375		7.5	0.358991	0.391009	0	0.391009	0	11.2853	16.7498	0	28.0352	15.0202	0	15.0202
2019	SW	4	Mineral N	240	2	4	0.900937	0.0990629		0.0990629	0	88.352		2.65032	3.94501		7.95889	0.717046	0.0788431	0	0.0788431	0	19.004	3.11036	0	22.1144	2.74807	0	2.74807
2019	SW	4	Mineral N	240	3	4	0.821459	0.178541		0.178541	0	83.9045		2.63415	3.2292		7.595	0.623898	0.135602	0	0.135602	0	16.4344	4.37885	0	20.8132	3.67405	0	3.67405
2019	SW	4	Mineral N	240	4	4	0.840698	0.159302		0.159302	0	95.9115		2.29476	4.3103		6.86111	0.576812	0.109299	0	0.109299	0	13.2365	4.71111	0	17.9476	4.5185	0	4.5185
2019	SW	5	Mineral N	360	1	4	0.976808	0.0231919		0.0231919	0	68.254		3.88712	4.32035		11.9778	1.17	0.0277788	0	0.0277788	0	45.4793	1.20014	0	46.6794	0.819144	0	0.819144
2019	SW	5	Mineral N	360	2	4	0.930447	0.0695526		0.0695526	0	72.9597		3.65242	3.97888		12.6611	1.17805	0.0880613	0	0.0880613	0	43.0273	3.50385	0	46.5311	2.5564	0	2.5564
2019	SW	5	Mineral N	360	3	4	0.966548	0.0334516		0.0334516	0	64.7441		3.90489	3.88816		13.51	1.30581	0.0451931	0	0.0451931	0	50.9904	1.75718	0	52.7476	1.13767	0	1.13767
2019	SW	5	Mineral N	360	4	4	0.934903	0.065097		0.065097	0	68.2726		3.41796	3.46405		12.7806	1.19486	0.0831975	0	0.0831975	0	40.8398	2.88201	0	43.7218	1.96762	0	1.96762
2019	SW	6	Mineral N	480	1	4	0.978491	0.0215089		0.0215089	0	51.6428		4.64006	4.33211		15.7667	1.54275	0.0339124	0	0.0339124	0	71.5847	1.46913	0	73.0538	0.758697	0	0.758697
2019	SW	6	Mineral N	480	2	4	0.925056	0.0749438		0.0749438	0	67.6909		3.91962	3.91436		16.1663	1.49547	0.121156	0	0.121156	0	58.6168	4.7425	0	63.3593	3.21024	0	3.21024
2019	SW	6	Mineral N	480	3	4	0.999358	0.000641625		0.000641625	0	68.0778		4.7748	3.93364		15.1856	1.51758	0.000974343	0	0.000974343	0	72.4615	0.0383271	0	72.4998	0.0260922	0	0.0260922
2019	SW	6	Mineral N	480	4	4	0.914598	0.0854017		0.0854017	0	51.506		4.23113	4.20902		17.5467	1.60482	0.149851	0	0.149851	0	67.9018	6.30728	0	74.2091	3.24862	0	3.24862
2019	SW	7	Slurry + mineral N	120	1	4	0.307742	0.692258		0.692258	0	93.3429		2.95884	4.36968		11.6006	0.356998	0.803057	0	0.803057	0	10.563	35.091	0	45.654	32.755	0	32.755
2019	SW	7	Slurry + mineral N	120	2	4	0.502765	0.497235		0.497235	0	94.8984		3.71831	4.06062		12.47	0.626948	0.620052	0	0.620052	0	23.3118	25.178	0	48.4898	23.8935	0	23.8935
2019	SW	7	Slurry + mineral N	120	3	4	0.670388	0.329612		0.329612	0	95.8172		3.18354	3.40555		13.8689	0.929753	0.457136	0	0.457136	0	29.5991	15.568	0	45.167	14.9168	0	14.9168
2019	SW	7	Slurry + mineral N	120	4	4	0.597464	0.402536		0.402536	0	95.4538		3.1094	3.92889		13.7078	0.818991	0.551787	0	0.551787	0	25.4657	21.6791	0	47.1448	20.6935	0	20.6935
2019	SW	8	Slurry + mineral N	240	1	4	0.853199	0.146801		0.146801	0	93.7524		2.67791	3.81221		9.52111	0.81234	0.139771	0	0.139771	0	21.7538	5.32836	0	27.0821	4.99547	0	4.99547
2019	SW	8	Slurry + mineral N	240	2	4	0.767819	0.232181		0.232181	0	93.0988		3.01934	3.88588		9.24778	0.710062	0.214716	0	0.214716	0	21.4392	8.34362	0	29.7828	7.76781	0	7.76781
2019	SW	8	Slurry + mineral N	240	3	4	0.841923	0.158077		0.158077	0	93.4241		2.12435	3.4195		10.8317	0.911943	0.171224	0	0.171224	0	19.3729	5.85501	0	25.2279	5.46999	0	5.46999
2019	SW	8	Slurry + mineral N	240	4	4	0.705292	0.294708		0.294708	0	97.0094		3.09109	3.99315		8.92222	0.629277	0.262945	0	0.262945	0	19.4515	10.4998	0	29.9513	10.1858	0	10.1858
2019	SW	9	Slurry + mineral N	360	1	4	0.931991	0.0680086		0.0680086	0	81.5363		3.16915	3.87385		18.5111	1.72522	0.125891	0	0.125891	0	54.6747	4.87685	0	59.5516	3.9764	0	3.9764
2019	SW	9	Slurry + mineral N	360	2	4	0.986745	0.0132548		0.0132548	0	68.9743		4.04465	4.12525		15.75	1.55412	0.0208763	0	0.0208763	0	62.8588	0.861198	0	63.72	0.594005	0	0.594005
2019	SW	9	Slurry + mineral N	360	3	4	0.934599	0.0654008		0.0654008	0	81.6387		3.44416	4.11718		16.0167	1.49692	0.10475	0	0.10475	0	51.5561	4.31276	0	55.8689	3.52088	0	3.52088
2019	SW	9	Slurry + mineral N	360	4	4	0.93359	0.0664098		0.0664098	0	80.4605		3.30526	3.74914		14.85	1.38638	0.0986185	0	0.0986185	0	45.8235	3.69735	0	49.5208	2.9749	0	2.9749
2019	SW	10	Slurry + mineral N	480	1	4	0.867676	0.132324		0.132324	0	42.8889		3.84336	3.7272		19.7867	1.71684	0.261825	0	0.261825	0	65.9844	9.75873	0	75.7432	4.18541	0	4.18541
2019	SW	10	Slurry + mineral N	480	2	4	0.951025	0.0489752		0.0489752	0	43.3145		4.52485	4.04466		17.76	1.68902	0.08698	0	0.08698	0	76.4256	3.51805	0	79.9437	1.52383	0	1.52383
2019	SW	10	Slurry + mineral N	480	3	4	0.951149	0.0488512		0.0488512	0	58.4629		3.95547	4.13881		18.4933	1.75899	0.0903422	0	0.0903422	0	69.5763	3.73909	0	73.3154	2.18598	0	2.18598
2019	SW	10	Slurry + mineral N	480	4	4	0.994171	0.00582864		0.00582864	0	54.227		4.02166	3.7506		17.8578	1.77537	0.0104087	0	0.0104087	0	71.3994	0.390386	0	71.7898	0.211695	0	0.211695
2019	SW	1	-	0	1	5	0.423601	0.576399		0.576399	0	79.0013		3.26785	4.28634		9.38889	0.397715	0.541174	0	0.541174	0	12.9967	23.1966	0	36.1933	18.3256	0	18.3256
2019	SW	1	-	0	2	5	0.482344	0.517656		0.517656	0	90.4341		3.61042	4.8994		7.87833	0.380007	0.407827	0	0.407827	0	13.7198	19.9811	0	33.7009	18.0697	0	18.0697
2019	SW	1	-	0	3	5	0.415528	0.584472		0.584472	0	90.446		3.01212	3.82441		8.17	0.339486	0.477514	0	0.477514	0	10.2257	18.2621	0	28.4878	16.5173	0	16.5173
2019	SW	1	-	0	4	5	0.540855	0.459145		0.459145	0	79.4344		3.34772	4.14437		7.93722	0.429288	0.364434	0	0.364434	0	14.3714	15.1035	0	29.4749	11.9973	0	11.9973
2019	SW	2	Mineral N	60	1	5	0.474409	0.525591		0.525591	0	83.3567		3.3715	4.06719		8.72111	0.413738	0.458373	0	0.458373	0	13.9492	18.6429	0	32.5921	15.5401	0	15.5401
2019	SW	2	Mineral N	60	2	5	0.614419	0.385581		0.385581	0	89.9138		2.97163	4.19888		8.05944	0.495187	0.310757	0	0.310757	0	14.7151	13.0483	0	27.7634	11.7322	0	11.7322
2019	SW	2	Mineral N	60	3	5	0.489847	0.510153		0.510153	0	84.2446		3.12514	4.04018		8.49333	0.416043	0.43329	0	0.43329	0	13.0019	17.5057	0	30.5076	14.7476	0	14.7476
2019	SW	2	Mineral N	60	4	5	0.547222	0.452778		0.452778	0	81.7871		3.00222	3.61397		8.06667	0.441426	0.365241	0	0.365241	0	13.2526	13.1997	0	26.4523	10.7956	0	10.7956
2019	SW	3	Mineral N	120	1	5	0.601049	0.398951		0.398951	0	93.4203		2.56633	4.1047		7.26222	0.436495	0.289727	0	0.289727	0	11.2019	11.8924	0	23.0944	11.11	0	11.11
2019	SW	3	Mineral N	120	2	5	0.526525	0.473475		0.473475	0	93.3412		3.0337	4.45263		6.6	0.347507	0.312493	0	0.312493	0	10.5423	13.9142	0	24.4565	12.9877	0	12.9877
2019	SW	3	Mineral N	120	3	5	0.392477	0.607523		0.607523	0	92.9707		2.62026	3.42958		7.64667	0.300114	0.464553	0	0.464553	0	7.86376	15.9322	0	23.796	14.8123	0	14.8123
2019	SW	3	Mineral N	120	4	5	0.744835	0.255165		0.255165	0	88.867		2.57752	3.97833		7.02667	0.523371	0.179296	0	0.179296	0	13.49	7.13298	0	20.623	6.33887	0	6.33887
2019	SW	4	Mineral N	240	1	5	0.729148	0.270852		0.270852	0	88.0248		3.00676	4.00201		6.37	0.464467	0.172533	0	0.172533	0	13.9654	6.90478	0	20.8702	6.07792	0	6.07792
2019	SW	4	Mineral N	240	2	5	0.84322	0.15678		0.15678	0	94.3652		2.54545	3.75027		6.67333	0.562709	0.104624	0	0.104624	0	14.3235	3.92369	0	18.2472	3.7026	0	3.7026
2019	SW	4	Mineral N	240	3	5	0.893004	0.106996		0.106996	0	88.1881		3.15075	3.86907		6.30167	0.562741	0.0674252	0	0.0674252	0	17.7306	2.60873	0	20.3393	2.30059	0	2.30059
2019	SW	4	Mineral N	240	4	5	0.884868	0.115132		0.115132	0	94.5129		2.54147	3.80408		6.93333	0.613509	0.0798246	0	0.0798246	0	15.5922	3.03659	0	18.6288	2.86997	0	2.86997
2019	SW	5	Mineral N	360	1	5	0.980257	0.0197429		0.0197429	0	73.4527		2.88142	3.95118		7.62444	0.747392	0.0150529	0	0.0150529	0	21.5355	0.594765	0	22.1302	0.436871	0	0.436871
2019	SW	5	Mineral N	360	2	5	0.948155	0.0518453		0.0518453	0	80.0759		2.91944	4.23941		6.77444	0.642322	0.0351223	0	0.0351223	0	18.7522	1.48898	0	20.2412	1.19231	0	1.19231
2019	SW	5	Mineral N	360	3	5	0.963091	0.0369089		0.0369089	0	66.4462		3.13388	3.9273		8.42722	0.811618	0.0311039	0	0.0311039	0	25.4351	1.22155	0	26.6567	0.811671	0	0.811671
2019	SW	5	Mineral N	360	4	5	0.949531	0.0504686		0.0504686	0	77.3421		2.84578	3.74204		7.25833	0.689202	0.0366318	0	0.0366318	0	19.6132	1.37078	0	20.9839	1.06019	0	1.06019
2019	SW	6	Mineral N	480	1	5	0.973397	0.0266035		0.0266035	0	57.5668		3.07811	3.85046		10.1444	0.987457	0.0269878	0	0.0269878	0	30.395	1.03915	0	31.4341	0.598207	0	0.598207
2019	SW	6	Mineral N	480	2	5	0.947982	0.0520179		0.0520179	0	73.5855		3.00392	4.22573		10.7281	1.01701	0.0558056	0	0.0558056	0	30.5502	2.3582	0	32.9083	1.73529	0	1.73529
2019	SW	6	Mineral N	480	3	5	1	0		0	0	32.134		3.57123	4.21079		11.4	1.14	0	0	0	0	40.712	0	0	40.712	0	0	0
2019	SW	6	Mineral N	480	4	5	0.88164	0.11836		0.11836	0	59.1181		3.35063	3.91246		10.64	0.938065	0.125935	0	0.125935	0	31.4311	4.92717	0	36.3583	2.91285	0	2.91285
2019	SW	7	Slurry + mineral N	120	1	5	0.421491	0.578509		0.578509	0	79.0907		3.30575	4.42757		10.1072	0.426011	0.584712	0	0.584712	0	14.0828	25.8885	0	39.9714	20.4754	0	20.4754
2019	SW	7	Slurry + mineral N	120	2	5	0.626435	0.373565		0.373565	0	88.1888		3.21613	4.32959		8.64	0.54124	0.32276	0	0.32276	0	17.407	13.9742	0	31.3811	12.3237	0	12.3237
2019	SW	7	Slurry + mineral N	120	3	5	0.655381	0.344619		0.344619	0	88.3059		3.16832	4.16473		9.66167	0.633207	0.332959	0	0.332959	0	20.062	13.8669	0	33.9289	12.2453	0	12.2453
2019	SW	7	Slurry + mineral N	120	4	5	0.722222	0.277778		0.277778	0	87.3		3.13036	4.19886		9.91667	0.716204	0.275463	0	0.275463	0	22.4198	11.5663	0	33.9861	10.0974	0	10.0974
2019	SW	8	Slurry + mineral N	240	1	5	0.730561	0.269439		0.269439	0	92.3202		2.63401	4.05661		8.06944	0.589522	0.217423	0	0.217423	0	15.5281	8.81999	0	24.3481	8.14264	0	8.14264
2019	SW	8	Slurry + mineral N	240	2	5	0.798939	0.201061		0.201061	0	91.7766		3.06762	3.95703		7.65722	0.611766	0.153957	0	0.153957	0	18.7666	6.09211	0	24.8588	5.59113	0	5.59113
2019	SW	8	Slurry + mineral N	240	3	5	0.83321	0.16679		0.16679	0	95.2139		2.85708	3.99207		7.86778	0.655551	0.131227	0	0.131227	0	18.7296	5.23866	0	23.9683	4.98794	0	4.98794
2019	SW	8	Slurry + mineral N	240	4	5	0.695312	0.304688		0.304688	0	92.2874		3.03586	3.90815		8.26667	0.574792	0.251875	0	0.251875	0	17.4499	9.84365	0	27.2935	9.08445	0	9.08445
2019	SW	9	Slurry + mineral N	360	1	5	0.958316	0.0416844		0.0416844	0	91.0113		2.88138	4.22515		9.65778	0.92552	0.0402579	0	0.0402579	0	26.6677	1.70095	0	28.3687	1.54806	0	1.54806
2019	SW	9	Slurry + mineral N	360	2	5	0.988301	0.0116992		0.0116992	0	75.7892		3.19948	3.78373		10.38	1.02586	0.0121437	0	0.0121437	0	32.8221	0.459486	0	33.2816	0.348241	0	0.348241
2019	SW	9	Slurry + mineral N	360	3	5	0.935065	0.0649351		0.0649351	0	86.9819		2.62748	3.74399		10.0711	0.941714	0.0653968	0	0.0653968	0	24.7433	2.44845	0	27.1918	2.12971	0	2.12971
2019	SW	9	Slurry + mineral N	360	4	5	0.958661	0.0413386		0.0413386	0	73.1232		2.88537	3.58919		10.0722	0.965585	0.0416371	0	0.0416371	0	27.8607	1.49444	0	29.3551	1.09278	0	1.09278
2019	SW	10	Slurry + mineral N	480	1	5	0.929471	0.070529		0.070529	0	66.5646		3.16617	4.49404		12.2539	1.13896	0.0864254	0	0.0864254	0	36.0615	3.88399	0	39.9455	2.58537	0	2.58537
2019	SW	10	Slurry + mineral N	480	2	5	0.950935	0.0490654		0.0490654	0	50.9227		3.67669	4.18662		10.7467	1.02194	0.052729	0	0.052729	0	37.5734	2.20756	0	39.781	1.12415	0	1.12415
2019	SW	10	Slurry + mineral N	480	3	5	0.97642	0.0235804		0.0235804	0	63.085		3.3394	4.08695		11.7933	1.15152	0.0278091	0	0.0278091	0	38.454	1.13655	0	39.5905	0.71699	0	0.71699
2019	SW	10	Slurry + mineral N	480	4	5	0.984873	0.015127		0.015127	0	68.1968		3.00086	3.46718		11.5622	1.13873	0.0174901	0	0.0174901	0	34.1717	0.606415	0	34.7782	0.413555	0	0.413555
2019	MW	1	-	0	1	1	0.642574	0.152914	0.190307	0.343221	0.0142051	92.0312	93.2599	1.53974	3.81591	3.15634	45.898	2.94928	0.701845	0.873471	1.57532	0.0651987	45.4114	26.7818	27.5697	99.763	24.6476	25.7115	50.3591
2019	MW	1	-	0	2	1
2019	MW	1	-	0	3	1	0.513855	0.312697	0.173448	0.486145	0	94.5208	93.2357	1.33486	3.55364	3.31578	42.006	2.1585	1.31352	0.728585	2.0421	0	28.813	46.6777	24.1583	99.649	44.1201	22.5242	66.6443
2019	MW	1	-	0	4	1	0.497187	0.341303	0.16151	0.502813	0	89.5415	91.4642	1.95411	4.07818	3.5536	38.114	1.89498	1.30084	0.615578	1.91642	0	37.03	53.0507	21.8752	111.956	47.5024	20.008	67.5104
2019	MW	2	Mineral N	60	1	1	0.874869	0.0219436	0.0933908	0.115334	0.00979624	75.9555	85.5514	2.32611	4.57954	3.82408	63.712	5.57397	0.139807	0.595011	0.734818	0.0624138	129.657	6.40252	22.7537	158.813	4.86306	19.4661	24.3292
2019	MW	2	Mineral N	60	2	1
2019	MW	2	Mineral N	60	3	1	0.686244	0.0750628	0.228015	0.303078	0.0106784	76.5993	84.9325	2.35523	4.44566	3.50466	58.652	4.02496	0.440258	1.33735	1.77761	0.0626309	94.797	19.5724	46.8697	161.239	14.9923	39.8076	54.7999
2019	MW	2	Mineral N	60	4	1	0.60758	0.199014	0.193406	0.39242	0	68.3811	64.9027	2.73715	3.85104	3.23161	53.592	3.25614	1.06656	1.0365	2.10306	0	89.1254	41.0736	33.4957	163.695	28.0866	21.7396	49.8262
2019	MW	3	Mineral N	120	1	1	0.974027	0.010887	0.0150604	0.0259474	2.54031e-05	63.0336	74.3574	2.49631	3.9643	3.60802	64.57	6.28929	0.0702976	0.097245	0.167543	0.000164028	157	2.78681	3.50862	163.296	1.75663	2.60892	4.36554
2019	MW	3	Mineral N	120	2	1	0.879584	0.023708	0.075388	0.099096	0.0213201	66.9585	81.6393	2.27701	3.83941	3.55957	71.456	6.28515	0.169408	0.538693	0.708101	0.152345	143.113	6.50426	19.1751	168.793	4.35516	15.6544	20.0096
2019	MW	3	Mineral N	120	3	1	0.852856	0.0179535	0.12919	0.147144	0	63.0336	78.3715	2.33731	3.9643	3.68854	69.502	5.92752	0.124781	0.897898	1.02268	0	138.545	4.94669	33.1193	176.611	3.11808	25.9561	29.0742
2019	MW	3	Mineral N	120	4	1	0.761082	0.102476	0.136442	0.238918	0	59.1087	67.0755	3.35675	4.0892	3.65647	58.384	4.4435	0.598293	0.796604	1.3949	0	149.157	24.4654	29.1276	202.75	14.4612	19.5375	33.9986
2019	MW	4	Mineral N	240	1	1	0.764606	0.13322	0.102173	0.235394	0	44.8063	24.7865	2.7213	4.16328	3.36083	61.7653	4.72262	0.82284	0.631077	1.45392	0	128.517	34.2572	21.2094	183.983	15.3494	5.25706	20.6064
2019	MW	4	Mineral N	240	2	1	0.937048	0.0437771	0.0191751	0.0629522	0	48.4421	39.8394	3.0754	4.34864	3.56057	75.684	7.09195	0.331323	0.145125	0.476448	0	218.106	14.4081	5.16727	237.681	6.97957	2.05861	9.03818
2019	MW	4	Mineral N	240	3	1	0.874213	0.0527207	0.0724452	0.125166	0.000620959	52.5713	57.0039	3.11397	3.81667	3.62775	66.096	5.7782	0.348462	0.478834	0.827296	0.00410429	179.931	13.2997	17.3709	210.602	6.9918	9.90209	16.8939
2019	MW	4	Mineral N	240	4	1	0.843533	0.13936	0.0171066	0.156467	0	53.4058	79.4103	2.61417	4.24394	3.74898	63.4667	5.35363	0.884471	0.10857	0.993041	0	139.953	37.5365	4.07027	181.56	20.0466	3.23222	23.2788
2019	MW	5	Mineral N	360	1	1	0.799076	0.0116637	0.189261	0.200924	0	37.1742	59.8467	4.06906	4.92046	3.85614	75.95	6.06898	0.088586	1.43743	1.52602	0	246.95	4.35884	55.4294	306.738	1.62036	33.1727	34.7931
2019	MW	5	Mineral N	360	2	1	0.771542	0.050253	0.177818	0.228071	0.000386562	45.8027	59.9589	3.22344	4.68712	3.33649	72.474	5.59167	0.364204	1.28872	1.65292	0.00280157	180.244	17.0707	42.998	240.313	7.81882	25.7811	33.5999
2019	MW	5	Mineral N	360	3	1	0.931038	0.038098	0.0308642	0.0689622	0	25.8405	26.2755	3.96474	5.42662	3.82925	76.0507	7.0806	0.289738	0.234724	0.524462	0	280.728	15.723	8.98817	305.439	4.0629	2.36168	6.42458
2019	MW	5	Mineral N	360	4	1	0.877509	0.0381117	0.0843789	0.122491	0	39.8792	9.64044	3.58568	4.64766	3.86429	60.588	5.31665	0.230911	0.511235	0.742146	0	190.638	10.7319	19.7556	221.126	4.27982	1.90453	6.18434
2019	MW	6	Mineral N	480	1	1	0.943441	0.0249647	0.0315938	0.0565585	0	22.5662	32.606	4.36026	5.04519	4.18616	61.36	5.78896	0.153184	0.19386	0.347043	0	252.413	7.7284	8.11527	268.257	1.744	2.64606	4.39006
2019	MW	6	Mineral N	480	2	1	0.900398	0.0667744	0.0328277	0.0996021	0	46.1713	48.3423	3.21422	4.57455	3.47142	78.1733	7.03871	0.521998	0.256625	0.778623	0	226.24	23.8791	8.90852	259.027	11.0253	4.30658	15.3319
2019	MW	6	Mineral N	480	3	1	0.888209	0.0403447	0.0635773	0.103922	0.0078691	36.5082	49.3881	3.5334	4.91944	3.80635	67.522	5.99736	0.272416	0.429287	0.701703	0.0531337	211.911	13.4013	16.3402	241.652	4.89259	8.07009	12.9627
2019	MW	6	Mineral N	480	4	1	0.895593	0.0786079	0.0204246	0.0990325	0.0053749	40.7872	35.5962	3.23679	5.13858	4.33131	55.6267	4.98188	0.43727	0.113615	0.550885	0.0298988	161.253	22.4695	4.92103	188.644	9.16465	1.7517	10.9163
2019	MW	7	Slurry + mineral N	120	1	1	0.749317	0.0790433	0.164806	0.24385	0.00683371	90.327	93.7533	1.87685	3.8407	3.60014	62.4	4.67574	0.49323	1.02839	1.52162	0.0426424	87.7566	18.9435	37.0235	143.724	17.1111	34.7108	51.8218
2019	MW	7	Slurry + mineral N	120	2	1	0.901577	0.0560608	0.0423622	0.0984229	0	83.6608	94.9636	1.80326	4.11286	3.42382	52.6607	4.74776	0.29522	0.223082	0.518302	0	85.6146	12.142	7.63793	105.394	10.1581	7.25326	17.4113
2019	MW	7	Slurry + mineral N	120	3	1	0.957467	0	0.0425334	0.0425334	0	86.5154	90.8295	1.85232	4.10746	3.88601	50.9	4.8735	0	0.216495	0.216495	0	90.2728	0	8.41302	98.6858	0	7.6415	7.6415
2019	MW	7	Slurry + mineral N	120	4	1	0.505783	0.162082	0.332135	0.494217	0	74.14	70.3827	2.9165	4.39043	3.59661	63.3233	3.20279	1.02636	2.10319	3.12955	0	93.4092	45.0615	75.6436	214.114	33.4086	53.24	86.6486
2019	MW	8	Slurry + mineral N	240	1	1	0.798586	0.141212	0.060202	0.201414	0	92.0773	92.091	2.01655	3.38542	3.20729	61.09	4.87856	0.862665	0.367774	1.23044	0	98.3788	29.2048	11.7956	139.379	26.891	10.8627	37.7537
2019	MW	8	Slurry + mineral N	240	2	1	0.858413	0.0545098	0.087077	0.141587	0	88.1218	86.9587	1.97793	3.8054	3.31737	48.384	4.15335	0.26374	0.421314	0.685054	0	82.1503	10.0364	13.9765	106.163	8.84422	12.1538	20.998
2019	MW	8	Slurry + mineral N	240	3	1	0.650427	0.138675	0.210897	0.349573	0	85.9139	88.4001	2.16827	4.19021	3.3164	50.6213	3.29255	0.701992	1.06759	1.76958	0	71.3915	29.4149	35.4056	136.212	25.2715	31.2986	56.5701
2019	MW	8	Slurry + mineral N	240	4	1	0.598915	0.110637	0.28386	0.394497	0.00658787	86.3742	85.8853	2.46942	3.84056	3.7164	58.432	3.49958	0.646477	1.65865	2.30513	0.0384942	86.4194	24.8283	61.642	172.89	21.4453	52.9414	74.3867
2019	MW	9	Slurry + mineral N	360	1	1	0.72	0.0136449	0.266355	0.28	0	92.6392	94.7079	1.75764	3.82339	3.4663	58.272	4.19558	0.0795113	1.5521	1.63162	0	73.7433	3.04003	53.8006	130.584	2.81626	50.9534	53.7696
2019	MW	9	Slurry + mineral N	360	2	1	0.752025	0.0662642	0.181711	0.247975	0	92.9422	90.4474	1.74219	3.66442	3.52259	44.756	3.36576	0.296572	0.813266	1.10984	0	58.6379	10.8677	28.648	98.1536	10.1006	25.9114	36.012
2019	MW	9	Slurry + mineral N	360	3	1	0.64671	0.149579	0.203711	0.35329	0	86.7919	86.2592	2.42044	3.86085	3.58657	50.3067	3.25338	0.752483	1.0248	1.77728	0	78.7462	29.0523	36.7552	144.554	25.215	31.7047	56.9197
2019	MW	9	Slurry + mineral N	360	4	1	0.470934	0.330325	0.198741	0.529066	0	80.7712	86.5743	2.53478	3.88869	3.34348	52.486	2.47174	1.73375	1.04311	2.77686	0	62.6533	67.4201	34.8762	164.95	54.456	30.1938	84.6498
2019	MW	10	Slurry + mineral N	480	1	1	0.595566	0.11084	0.293594	0.404434	0	88.8215	93.4714	1.79456	4.00762	3.21761	51.8987	3.09091	0.575243	1.52371	2.09896	0	55.4684	23.0535	49.0272	127.549	20.4765	45.8264	66.3029
2019	MW	10	Slurry + mineral N	480	2	1	0.81359	0.0460438	0.140367	0.18641	0	86.2157	93.3279	2.02341	4.04118	3.33989	45.87	3.73194	0.211203	0.643861	0.855064	0	75.5123	8.53509	21.5043	105.552	7.35858	20.0695	27.4281
2019	MW	10	Slurry + mineral N	480	3	1	0.685534	0.186993	0.118878	0.305871	0.00859552	85.9288	91.3487	2.03671	3.80816	3.56828	48.5667	3.32941	0.908164	0.577349	1.48551	0.0417456	67.8105	34.5844	20.6014	122.996	29.7179	18.8191	48.5371
2019	MW	10	Slurry + mineral N	480	4	1	0.745438	0.127371	0.127191	0.254562	0	83.8968	77.026	2.92145	4.30775	2.91745	55.3333	4.12476	0.704788	0.703788	1.40858	0	120.503	30.3605	20.5327	171.396	25.4715	15.8155	41.287
2019	MW	1	-	0	1	2	0.353198	0.352471	0.288517	0.640988	0.00581395	92.0312	93.2599	1.53974	3.81591	3.15634	36.7887	1.29937	1.29669	1.06142	2.35811	0.0213888	20.0069	49.4807	33.5019	102.99	45.5376	31.2439	76.7815
2019	MW	1	-	0	2	2
2019	MW	1	-	0	3	2	0.435517	0.331123	0.233359	0.564483	0	94.5208	93.2357	1.33486	3.55364	3.31578	42.7867	1.86343	1.41677	0.998467	2.41523	0	24.8743	50.3468	33.107	108.328	47.5882	30.8675	78.4558
2019	MW	1	-	0	4	2	0.316834	0.567432	0.115734	0.683166	0	89.5415	91.4642	1.95411	4.07818	3.5536	48.7847	1.54566	2.7682	0.564605	3.3328	0	30.204	112.892	20.0638	163.16	101.085	18.3512	119.436
2019	MW	2	Mineral N	60	1	2	0.597445	0.154274	0.231575	0.38585	0.0167049	75.9555	85.5514	2.32611	4.57954	3.82408	34.2267	2.04486	0.52803	0.792606	1.32064	0.0571752	47.5656	24.1814	30.3099	102.057	18.3671	25.9305	44.2976
2019	MW	2	Mineral N	60	2	2
2019	MW	2	Mineral N	60	3	2	0.652174	0.177818	0.162718	0.340536	0.00728977	76.5993	84.9325	2.35523	4.44566	3.50466	36.4333	2.37609	0.647851	0.592836	1.24069	0.0265591	55.9623	28.8013	20.7769	105.541	22.0616	17.6463	39.7079
2019	MW	2	Mineral N	60	4	2	0.575253	0.294038	0.130709	0.424747	0	68.3811	64.9027	2.73715	3.85104	3.23161	38.64	2.22278	1.13616	0.505058	1.64122	0	60.8407	43.7541	16.3215	120.916	29.9196	10.5931	40.5127
2019	MW	3	Mineral N	120	1	2	0.909568	0.0272296	0.0632026	0.0904322	0	63.0336	74.3574	2.49631	3.9643		37.856	3.44326	0.10308	0.23926	0.34234	0	85.9544	4.08642	0	90.0408	2.57582	0	2.57582
2019	MW	3	Mineral N	120	2	2	0.846137	0.122917	0.0196927	0.14261	0.011253	66.9585	81.6393	2.27701	3.83941	3.55957	41.952	3.54971	0.515662	0.0826148	0.598277	0.0472085	80.8272	19.7984	2.94073	103.566	13.2567	2.40079	15.6575
2019	MW	3	Mineral N	120	3	2	0.922546	0.0219727	0.0553894	0.0773621	9.15527e-05	63.0336	78.3715	2.33731	3.9643	3.68854	40.9493	3.77777	0.0899766	0.226816	0.316792	0.000374902	88.2982	3.56694	8.3662	100.231	2.24837	6.55671	8.80509
2019	MW	3	Mineral N	120	4	2	0.65038	0.165919	0.178867	0.344786	0.00483425	59.1087	67.0755	3.35675	4.0892	3.65647	44.9747	2.92506	0.746213	0.80445	1.55066	0.0217419	98.187	30.5141	29.4145	158.116	18.0365	19.7299	37.7664
2019	MW	4	Mineral N	240	1	2	0.562333	0.388086	0.0495809	0.437667	0	44.8063	24.7865	2.7213	4.16328	3.36083	38.376	2.15801	1.48932	0.190272	1.67959	0	58.7259	62.0046	6.3947	127.125	27.7819	1.58502	29.367
2019	MW	4	Mineral N	240	2	2	0.902664	0.0837004	0.0136354	0.0973359	0	48.4421	39.8394	3.0754	4.34864	3.56057	48.372	4.36637	0.404876	0.0659572	0.470833	0	134.283	17.6066	2.34845	154.238	8.52902	0.935609	9.46462
2019	MW	4	Mineral N	240	3	2	0.848042	0.0420239	0.109934	0.151958	0	52.5713	57.0039	3.11397	3.81667	3.62775	42.224	3.58077	0.177442	0.464187	0.641629	0	111.504	6.77236	16.8395	135.116	3.56032	9.5992	13.1595
2019	MW	4	Mineral N	240	4	2	0.676198	0.283234	0.0405689	0.323802	0	53.4058	79.4103	2.61417	4.24394	3.74898	45.024	3.04451	1.27523	0.182657	1.45789	0	79.5888	54.1201	6.84779	140.557	28.9032	5.43785	34.3411
2019	MW	5	Mineral N	360	1	2	0.870506	0.0256787	0.103815	0.129494	0	37.1742	59.8467	4.06906	4.92046	3.85614	45.53	3.96341	0.116915	0.47267	0.589585	0	161.274	5.75276	18.2268	185.253	2.13854	10.9081	13.0467
2019	MW	5	Mineral N	360	2	2	0.775779	0.109284	0.114937	0.224221	0	45.8027	59.9589	3.22344	4.68712	3.33649	45.9913	3.56791	0.502612	0.528609	1.03122	0	115.009	23.558	17.637	156.204	10.7902	10.5749	21.3651
2019	MW	5	Mineral N	360	3	2	0.877043	0.0635276	0.059084	0.122612	0.000345616	25.8405	26.2755	3.96474	5.42662	3.82925	48.4347	4.24793	0.307694	0.286171	0.593865	0.00167398	168.419	16.6974	10.9582	196.075	4.31469	2.87932	7.19401
2019	MW	5	Mineral N	360	4	2	0.852552	0.0893355	0.0575198	0.146855	0.000593173	39.8792	9.64044	3.58568	4.64766	3.86429	51.2387	4.36836	0.457743	0.294724	0.752467	0.00303934	156.636	21.2743	11.389	189.299	8.48403	1.09795	9.58198
2019	MW	6	Mineral N	480	1	2	0.863344	0.10742	0.0292359	0.136656	0	22.5662	32.606	4.36026	5.04519	4.18616	48.678	4.20259	0.522898	0.142314	0.665212	0	183.244	26.3812	5.95751	215.582	5.95322	1.9425	7.89572
2019	MW	6	Mineral N	480	2	2	0.863102	0.0968003	0.0400972	0.136898	0	46.1713	48.3423	3.21422	4.57455	3.47142	44.1467	3.81031	0.427341	0.177016	0.604357	0	122.472	19.549	6.14496	148.166	9.026	2.97062	11.9966
2019	MW	6	Mineral N	480	3	2	0.839583	0.0549107	0.105506	0.160417	0	36.5082	49.3881	3.5334	4.91944	3.80635	44.064	3.69954	0.241959	0.464901	0.70686	0	130.719	11.903	17.6958	160.318	4.34557	8.7396	13.0852
2019	MW	6	Mineral N	480	4	2	0.862641	0.105344	0.031061	0.136405	0.000953195	40.7872	35.5962	3.23679	5.13858	4.33131	50.6613	4.37026	0.533689	0.157359	0.691048	0.00482901	141.456	27.424	6.81571	175.696	11.1855	2.42613	13.6116
2019	MW	7	Slurry + mineral N	120	1	2	0.54565	0.194373	0.259977	0.45435	0	90.327	93.7533	1.87685	3.8407	3.60014	42.3787	2.31239	0.823725	1.10175	1.92547	0	43.4002	31.6368	39.6644	114.701	28.5766	37.1867	65.7633
2019	MW	7	Slurry + mineral N	120	2	2	0.713307	0.0487341	0.237959	0.286693	0	83.6608	94.9636	1.80326	4.11286	3.42382	53.5467	3.81952	0.260955	1.27419	1.53515	0	68.8759	10.7327	43.6261	123.235	8.97907	41.4289	50.408
2019	MW	7	Slurry + mineral N	120	3	2	0.692999	0.172832	0.134169	0.307001	0	86.5154	90.8295	1.85232	4.10746	3.88601	43.452	3.01122	0.750989	0.582992	1.33398	0	55.7774	30.8466	22.6551	109.279	26.687	20.5775	47.2646
2019	MW	7	Slurry + mineral N	120	4	2	0.476226	0.376095	0.147679	0.523774	0	74.14	70.3827	2.9165	4.39043	3.59661	44.7067	2.12905	1.6814	0.660222	2.34162	0	62.0936	73.8206	23.7456	159.66	54.7306	16.7128	71.4434
2019	MW	8	Slurry + mineral N	240	1	2	0.862901	0.109183	0.0279155	0.137099	0	92.0773	92.091	2.01655	3.38542	3.20729	47.7673	4.12185	0.52154	0.133345	0.654885	0	83.1193	17.6563	4.27676	105.052	16.2574	3.93851	20.196
2019	MW	8	Slurry + mineral N	240	2	2	0.922329	0.0617708	0.0159003	0.077671	0	88.1218	86.9587	1.97793	3.8054	3.31737	52.3933	4.83239	0.323638	0.0833067	0.406944	0	95.5813	12.3157	2.76359	110.661	10.8528	2.40318	13.256
2019	MW	8	Slurry + mineral N	240	3	2	0.594344	0.270094	0.135561	0.405656	0	85.9139	88.4001	2.16827	4.19021	3.3164	51.852	3.08179	1.40049	0.702912	2.10341	0	66.8217	58.6836	23.3114	148.817	50.4173	20.6073	71.0246
2019	MW	8	Slurry + mineral N	240	4	2	0.587007	0.115284	0.297709	0.412993	0	86.3742	85.8853	2.46942	3.84056	3.7164	47.61	2.79474	0.548868	1.41739	1.96626	0	69.0139	21.0796	52.6759	142.769	18.2074	45.2409	63.4482
2019	MW	9	Slurry + mineral N	360	1	2	0.842891	0.0231093	0.133692	0.156801	0.000308124	92.6392	94.7079	1.75764	3.82339	3.4663	49.3873	4.16281	0.114131	0.660268	0.774398	0.00152174	73.1673	4.36366	22.8868	100.418	4.04247	21.6756	25.7181
2019	MW	9	Slurry + mineral N	360	2	2	0.857098	0.100312	0.0425897	0.142902	0	92.9422	90.4474	1.74219	3.66442	3.52259	60.0533	5.14716	0.602407	0.255765	0.858172	0	89.6733	22.0747	9.00956	120.758	20.5168	8.14891	28.6657
2019	MW	9	Slurry + mineral N	360	3	2	0.498431	0.234641	0.266928	0.501569	0	86.7919	86.2592	2.42044	3.86085	3.58657	53.1293	2.64813	1.24663	1.41817	2.6648	0	64.0965	48.1305	50.8637	163.091	41.7734	43.8746	85.648
2019	MW	9	Slurry + mineral N	360	4	2	0.535206	0.249968	0.210337	0.460305	0.00448891	80.7712	86.5743	2.53478	3.88869	3.34348	49.9473	2.67321	1.24852	1.05058	2.2991	0.0224209	67.7601	48.5513	35.1259	151.437	39.2154	30.41	69.6254
2019	MW	10	Slurry + mineral N	480	1	2	0.64585	0.189921	0.164229	0.35415	0	88.8215	93.4714	1.79456	4.00762	3.21761	48.786	3.15084	0.926548	0.801209	1.72776	0	56.5439	37.1326	25.7798	119.456	32.9817	24.0967	57.0784
2019	MW	10	Slurry + mineral N	480	2	2	0.792553	0.0801001	0.127347	0.207447	0	86.2157	93.3279	2.02341	4.04118	3.33989	49.9887	3.96187	0.40041	0.636589	1.037	0	80.1648	16.1813	21.2614	117.607	13.9508	19.8428	33.7936
2019	MW	10	Slurry + mineral N	480	3	2	0.674529	0.21744	0.10803	0.325471	0	85.9288	91.3487	2.03671	3.80816	3.56828	52.3	3.52779	1.13721	0.564997	1.70221	0	71.851	43.3069	20.1607	135.319	37.2131	18.4165	55.6297
2019	MW	10	Slurry + mineral N	480	4	2	0.664662	0.218548	0.11679	0.335338	0	83.8968	77.026	2.92145	4.30775	2.91745	48.88	3.24887	1.06826	0.57087	1.63913	0	94.9142	46.018	16.6548	157.587	38.6076	12.8286	51.4362
2019	MW	1	-	0	1	3	0.291719	0.291969	0.416312	0.708281	0	93.1307	97.1977	3.09188	3.69539	2.72923	24.948	0.72778	0.728404	1.03862	1.76702	0	22.5021	26.9174	28.3462	77.7657	25.0683	27.5519	52.6202
2019	MW	1	-	0	2	3
2019	MW	1	-	0	3	3	0.348837	0.47936	0.171802	0.651163	0	96.3919	95.1493	3.19321	3.52095	2.62717	25.08	0.874884	1.20224	0.43088	1.63312	0	27.9368	42.3302	11.32	81.587	40.8028	10.7709	51.5737
2019	MW	1	-	0	4	3	0.183978	0.459641	0.356381	0.816022	0	77.4354	79.6932	3.20479	3.8424	4.06506	25.212	0.463846	1.15885	0.898509	2.05735	0	14.8653	44.5275	36.5249	95.9177	34.48	29.1079	63.5879
2019	MW	2	Mineral N	60	1	3	0.64628	0.173323	0.178546	0.351869	0.00185194	84.6539	88.7639	3.2129	3.83492	3.35858	19.6267	1.26843	0.340174	0.350426	0.690601	0.00363474	40.7534	13.0454	11.7693	65.5682	11.0435	10.4469	21.4904
2019	MW	2	Mineral N	60	2	3
2019	MW	2	Mineral N	60	3	3	0.257301	0.215801	0.511528	0.727329	0.0153704	80.109	88.5187	3.85821	3.29095	3.43857	20.5187	0.527947	0.442794	1.04959	1.49238	0.0315381	20.3693	14.5721	36.0908	71.0322	11.6736	31.9471	43.6207
2019	MW	2	Mineral N	60	4	3	0.415814	0.31786	0.266326	0.584186	0	81.1515	74.6399	3.18936	3.79603	3.74439	21.4107	0.890286	0.680559	0.570221	1.25078	0	28.3944	25.8343	21.3513	75.58	20.9649	15.9366	36.9015
2019	MW	3	Mineral N	120	1	3	0.891848	0.0335928	0.0745596	0.108152	0	60.1942	94.667	2.9803	3.74944	3.92293	15.91	1.41893	0.0534461	0.118624	0.17207	0	42.2884	2.00393	4.65355	48.9458	1.20625	4.40537	5.61162
2019	MW	3	Mineral N	120	2	3	0.492507	0.145436	0.33515	0.480586	0.0269074	84.6894	89.9879	3.03521	3.73886	3.2663	17.8533	0.879289	0.259652	0.598354	0.858006	0.0480386	26.6883	9.708	19.544	55.9403	8.22165	17.5873	25.8089
2019	MW	3	Mineral N	120	3	3	0.593543	0.0731233	0.333333	0.406457	0	60.1942	86.2116	3.40777	3.74944	3.77041	15.12	0.897438	0.110562	0.504	0.614562	0	30.5826	4.14548	19.0029	53.7309	2.49534	16.3827	18.878
2019	MW	3	Mineral N	120	4	3	0.401677	0.167672	0.430236	0.597909	0.000414575	35.699	53.7067	3.55346	3.76003	3.63623	18.542	0.744789	0.310898	0.797744	1.10864	0.000768704	26.4657	11.6899	29.0078	67.1634	4.17316	15.5791	19.7523
2019	MW	4	Mineral N	240	1	3	0.65526	0.168568	0.176172	0.34474	0	81.2853	83.695	3.52925	4.03216	3.07871	24.552	1.60879	0.413868	0.432538	0.846406	0	56.7783	16.6878	13.3166	86.7827	13.5647	11.1453	24.7101
2019	MW	4	Mineral N	240	2	3	0.851332	0.084993	0.0636746	0.148668	0	72.055	76.4852	3.88319	3.99544	3.32246	26.964	2.29553	0.229175	0.171692	0.400867	0	89.1398	9.15655	5.7044	104.001	6.59775	4.36302	10.9608
2019	MW	4	Mineral N	240	3	3	0.775732	0.103256	0.121013	0.224268	0	74.4268	81.3086	3.69086	3.6495	3.07938	24.1047	1.86988	0.248894	0.291697	0.540591	0	69.0145	9.08337	8.98247	87.0803	6.76046	7.30352	14.064
2019	MW	4	Mineral N	240	4	3	0.609193	0.341479	0.0475621	0.389041	0.00176578	22.8527	53.0674	4.00234	3.95812	4.46446	26.88	1.63751	0.917895	0.127847	1.04574	0.00474641	65.5388	36.3314	5.70768	107.578	8.30272	3.02891	11.3316
2019	MW	5	Mineral N	360	1	3	0.756872	0.0292354	0.204898	0.234133	0.0089955	38.0261	47.0138	4.10898	3.31126	3.6277	27.52	2.08291	0.0804558	0.563878	0.644334	0.0247556	85.5865	2.6641	20.4558	108.706	1.01305	9.61704	10.6301
2019	MW	5	Mineral N	360	2	3	0.774482	0.0988701	0.126648	0.225518	0	52.6282	65.7357	4.20162	3.71044	3.78599	31.8827	2.46926	0.315224	0.403787	0.719011	0	103.749	11.6962	15.2873	130.732	6.1555	10.0492	16.2047
2019	MW	5	Mineral N	360	3	3	0.902698	0.0669599	0.0288572	0.0958171	0.00148488	42.7865	49.4128	4.34565	4.0133	3.28117	28.5653	2.57859	0.191273	0.0824316	0.273705	0.00424162	112.056	7.67637	2.70472	122.437	3.28445	1.33648	4.62093
2019	MW	5	Mineral N	360	4	3	0.831919	0.0993336	0.0674049	0.166738	0.00134303	26.5913	30.7313	4.29839	4.30116	4.19961	25.84	2.14968	0.256678	0.174174	0.430852	0.00347039	92.4015	11.0401	7.31465	110.756	2.93571	2.24789	5.1836
2019	MW	6	Mineral N	480	1	3	0.929221	0.0171891	0.0535895	0.0707786	0	50.2956	55.2607	3.62112	4.1167	3.35813	29.1493	2.70862	0.050105	0.15621	0.206315	0	98.0822	2.06267	5.24572	105.391	1.03743	2.89882	3.93625
2019	MW	6	Mineral N	480	2	3	0.867071	0.0387252	0.0927748	0.1315	0.0014289	57.2354	59.0196	4.15108	4.45535	4.0229	30.6667	2.65902	0.118757	0.284509	0.403266	0.00438195	110.378	5.29105	11.4455	127.115	3.02835	6.7551	9.78345
2019	MW	6	Mineral N	480	3	3	0.688275	0.0552908	0.250238	0.305529	0.00619638	55.0852	64.0806	4.05161	3.42658	3.74245	29.1333	2.00517	0.16108	0.729028	0.890108	0.0180521	81.2417	5.51954	27.2835	114.045	3.04045	17.4835	20.5239
2019	MW	6	Mineral N	480	4	3	0.853407	0.100659	0.030989	0.131648	0.0149451	38.566	34.9958	4.38162	4.46817	4.31648	27.648	2.3595	0.278303	0.0856784	0.363981	0.0413201	103.384	12.435	3.69829	119.518	4.7957	1.29425	6.08995
2019	MW	7	Slurry + mineral N	120	1	3	0.422042	0.200505	0.377454	0.577958	0	96.9094	97.0545	2.88284	3.68932	3.36027	33.0667	1.39555	0.663002	1.24811	1.91112	0	40.2315	24.4603	41.94	106.632	23.7043	40.7046	64.4089
2019	MW	7	Slurry + mineral N	120	2	3	0.593421	0.104442	0.289251	0.393693	0.0128857	94.8295	96.6311	2.90716	4.11319	3.58343	29.1867	1.732	0.304832	0.844226	1.14906	0.0376091	50.352	12.5383	30.2522	93.1426	11.89	29.2331	41.1231
2019	MW	7	Slurry + mineral N	120	3	3	0.466667	0.204188	0.329145	0.533333	0	93.1715	95.0128	3.21893	3.87194	3.6665	22.692	1.05896	0.463345	0.746895	1.21024	0	34.0871	17.9404	27.385	79.4125	16.7154	26.0192	42.7345
2019	MW	7	Slurry + mineral N	120	4	3	0.538294	0.166744	0.293356	0.4601	0.0016053	92.4144	92.4614	2.88141	3.8325	3.4749	26.5467	1.42899	0.442651	0.778763	1.22141	0.00426154	41.1751	16.9646	27.0612	85.2008	15.6777	25.0212	40.6989
2019	MW	8	Slurry + mineral N	240	1	3	0.824891	0.174345	0	0.174345	0.000763406	83.3465	83.4614	3.93197	3.44765	3.39138	32.368	2.67001	0.564321	0	0.564321	0.00247099	104.984	19.4558	0	124.44	16.2157	0	16.2157
2019	MW	8	Slurry + mineral N	240	2	3	0.910131	0.059232	0.0306373	0.0898693	0	82.6765	87.8577	3.61022	4.19553	3.05512	34.888	3.17526	0.206649	0.106887	0.313536	0	114.634	8.67001	3.26554	126.57	7.16807	2.86903	10.0371
2019	MW	8	Slurry + mineral N	240	3	3	0.794534	0.171058	0.0344082	0.205466	0	66.7373	77.6144	4.56188	4.18832	3.39586	34.8333	2.76763	0.595851	0.119855	0.715707	0	126.256	24.9562	4.07012	155.282	16.6551	3.159	19.8141
2019	MW	8	Slurry + mineral N	240	4	3	0.7568	0.043613	0.198095	0.241708	0.00149202	67.2346	78.7906	3.83905	3.78719	3.19642	35.2927	2.67095	0.153922	0.699129	0.853051	0.00526575	102.539	5.82931	22.3471	130.716	3.91931	17.6074	21.5267
2019	MW	9	Slurry + mineral N	360	1	3	0.764967	0.0223577	0.211936	0.234294	0.000739098	81.9748	84.3707	3.85077	3.30549	3.87568	34.944	2.6731	0.0781268	0.740591	0.818718	0.00258271	102.935	2.58247	28.7029	134.22	2.11698	24.2169	26.3339
2019	MW	9	Slurry + mineral N	360	2	3	0.646883	0.12262	0.224711	0.347331	0.00578574	81.3152	79.0114	4.12817	4.08281	3.10187	36.2347	2.34396	0.444311	0.814232	1.25854	0.0209644	96.7627	18.1404	25.2565	140.16	14.7509	19.9555	34.7064
2019	MW	9	Slurry + mineral N	360	3	3	0.652541	0.160862	0.184982	0.345845	0.00161419	74.3611	72.7383	4.51378	3.91712	4.15992	33.6	2.19254	0.540498	0.621541	1.16204	0.00542368	98.9662	21.1719	25.8556	145.994	15.7437	18.8069	34.5506
2019	MW	9	Slurry + mineral N	360	4	3	0.564593	0.212919	0.222488	0.435407	0	59.585	65.3352	3.67731	3.06618	3.84118	35.5833	2.00901	0.757636	0.791687	1.54932	0	73.8776	23.2305	30.4101	127.518	13.8419	19.8685	33.7104
2019	MW	10	Slurry + mineral N	480	1	3	0.695432	0.146673	0.157895	0.304568	0	72.4284	80.5601	3.91324	3.48784	3.16659	34.056	2.36836	0.49951	0.537726	1.03724	0	92.6797	17.4221	17.0276	127.129	12.6186	13.7175	26.336
2019	MW	10	Slurry + mineral N	480	2	3	0.749471	0.0511628	0.198732	0.249894	0.000634249	59.2661	71.3736	4.26898	4.10578	3.23161	38.528	2.88756	0.19712	0.765673	0.962793	0.00244364	123.269	8.09332	24.7436	156.106	4.7966	17.6604	22.457
2019	MW	10	Slurry + mineral N	480	3	3	0.701803	0.120071	0.178126	0.298197	0	62.1776	77.6466	3.98797	4.19762	3.62202	34.752	2.43891	0.417272	0.619022	1.03629	0	97.2627	17.5155	22.4211	137.199	10.8907	17.4092	28.2999
2019	MW	10	Slurry + mineral N	480	4	3	0.598707	0.108168	0.293125	0.401293	0	70.3343	76.9806	4.3682	3.77369	3.29479	38.962	2.33268	0.421443	1.14207	1.56352	0	101.896	15.9039	37.6289	155.429	11.1859	28.967	40.1529
2019	MW	1	-	0	1	4	0.453063	0.222218	0.321963	0.54418	0.00275668	83.1696	87.6681	3.74009	4.32728	3.86291	32	1.4498	0.711096	1.03028	1.74138	0.00882136	54.2238	30.7711	39.7989	124.794	25.5922	34.8909	60.4831
2019	MW	1	-	0	2	4
2019	MW	1	-	0	3	4	0.379211	0.290154	0.330635	0.620789	0	92.6645	93.5514	3.5555	4.22615	4.10991	31.9	1.20968	0.925592	1.05472	1.98032	0	43.0103	39.1168	43.3483	125.475	36.2474	40.5529	76.8004
2019	MW	1	-	0	4	4	0.307358	0.312572	0.38007	0.692642	0	89.5727	87.93	3.42456	4.42745	4.63754	31.8	0.977399	0.99398	1.20862	2.2026	0	33.4716	44.008	56.0503	133.53	39.4191	49.285	88.7042
2019	MW	2	Mineral N	60	1	4	0.433955	0.125498	0.436775	0.562273	0.00377199	78.5973	79.4285	3.72937	3.43256	3.73468	29.51	1.2806	0.370344	1.28892	1.65927	0.0111311	47.7584	12.7123	48.1372	108.608	9.99154	38.2347	48.2262
2019	MW	2	Mineral N	60	2	4
2019	MW	2	Mineral N	60	3	4	0.352122	0.140266	0.487204	0.62747	0.0204082	57.5053	49.7221	4.80558	4.20072	3.74316	28.1457	0.99107	0.394787	1.37127	1.76606	0.0574401	47.6267	16.5839	51.3288	115.539	9.53661	25.5218	35.0584
2019	MW	2	Mineral N	60	4	4	0.488095	0.252381	0.259524	0.511905	0	90.5761	90.0591	3.39192	4.55364	4.11558	26.7813	1.30718	0.67591	0.695039	1.37095	0	44.3386	30.7785	28.6049	103.722	27.878	25.7613	53.6393
2019	MW	3	Mineral N	120	1	4	0.532477	0.228599	0.236541	0.46514	0.00238268	90.275	78.4872	3.16656	3.63655	3.48255	23.3893	1.24543	0.534678	0.553254	1.08793	0.00557293	39.4372	19.4438	19.2674	78.1484	17.5529	15.1224	32.6753
2019	MW	3	Mineral N	120	2	4	0.488337	0.137837	0.340806	0.478643	0.0330203	89.4276	89.061	3.34132	4.4255	4.25859	25.2	1.23061	0.347349	0.858831	1.20618	0.0832111	41.1186	15.3719	36.5741	93.0646	13.7468	32.5732	46.32
2019	MW	3	Mineral N	120	3	4	0.548514	0.0372239	0.412232	0.449455	0.00203039	87.8021	89.469	3.14654	3.44011	3.41168	20.9667	1.15005	0.0780461	0.864312	0.942358	0.00425706	36.1869	2.68487	29.4876	68.3593	2.35738	26.3822	28.7396
2019	MW	3	Mineral N	120	4	4	0.513378	0.241994	0.244284	0.486278	0.000343525	68.9457	67.2364	3.09398	4.31685	3.95581	22.9693	1.1792	0.555844	0.561104	1.11695	0.000789053	36.4841	23.995	22.1962	82.6753	16.5435	14.924	31.4675
2019	MW	4	Mineral N	240	1	4	0.798176	0.0842031	0.112271	0.196474	0.00535041	68.6489	66.0959	4.16774	4.3258	3.68635	32.864	2.62312	0.276725	0.368967	0.645692	0.0175836	109.325	11.9706	13.6014	134.897	8.21767	8.98997	17.2076
2019	MW	4	Mineral N	240	2	4	0.738462	0.126374	0.135165	0.261538	0	86.9708	91.992	3.16333	4.35888	4.31787	33.25	2.45538	0.420192	0.449423	0.869615	0	77.672	18.3157	19.4055	115.393	15.9293	17.8515	33.7808
2019	MW	4	Mineral N	240	3	4	0.559752	0.140545	0.268681	0.409226	0.0310224	86.1841	88.9901	3.2492	3.7972	3.84891	25.2067	1.41095	0.354267	0.677255	1.03152	0.0781971	45.8445	13.4522	26.0669	85.3637	11.5937	23.197	34.7906
2019	MW	4	Mineral N	240	4	4	0.52576	0.39789	0.075419	0.473309	0.000931099	66.9628	74.946	3.50959	4.15883	3.94849	29.1253	1.53129	1.15887	0.21966	1.37853	0.00271186	53.7421	48.1953	8.67326	110.611	32.273	6.50026	38.7732
2019	MW	5	Mineral N	360	1	4	0.516852	0.0189583	0.432401	0.45136	0.0317886	59.0518	56.5035	4.46987	4.05208	4.4992	41.1367	2.12616	0.0779879	1.77876	1.85674	0.130768	95.0365	3.16013	80.0297	178.226	1.86611	45.2196	47.0857
2019	MW	5	Mineral N	360	2	4	0.691488	0.0679379	0.239117	0.307054	0.00145728	67.4912	75.2392	3.65206	4.65474	4.06957	39.412	2.72529	0.267757	0.942406	1.21016	0.00574342	99.5293	12.4634	38.3519	150.345	8.41169	28.8557	37.2674
2019	MW	5	Mineral N	360	3	4	0.832931	0.0977081	0.0611178	0.158826	0.00824286	66.9294	57.6845	3.44077	4.00134	4.00655	40.12	3.34172	0.392005	0.245205	0.637209	0.0330704	114.981	15.6854	9.82424	140.491	10.4982	5.66706	16.1652
2019	MW	5	Mineral N	360	4	4	0.764143	0.116188	0.0922541	0.208442	0.0274151	48.5984	38.3336	3.4267	4.18437	2.89942	37.7373	2.88367	0.438462	0.348143	0.786605	0.103457	98.8149	18.3469	10.0941	127.256	8.91628	3.86943	12.7857
2019	MW	6	Mineral N	480	1	4	0.801987	0.0238482	0.174164	0.198013	0	73.6554	76.6647	3.52239	4.77485	4.34421	49.504	3.97016	0.118058	0.862183	0.980242	0	139.845	5.63711	37.4551	182.937	4.15203	28.7149	32.8669
2019	MW	6	Mineral N	480	2	4	0.856912	0.0823954	0.0572104	0.139606	0.00348237	55.4891	70.5864	3.99877	4.33343	4.47372	43.89	3.76099	0.361633	0.251096	0.61273	0.0152841	150.393	15.6711	11.2334	177.298	8.69576	7.92922	16.625
2019	MW	6	Mineral N	480	3	4	0.631181	0.0935445	0.251401	0.344945	0.0238733	46.9543	64.1947	4.47213	4.07408	4.34551	43.34	2.73554	0.405422	1.08957	1.49499	0.103467	122.337	16.5172	47.3474	186.201	7.75553	30.3945	38.15
2019	MW	6	Mineral N	480	4	4	0.809425	0.142413	0.023304	0.165717	0.0248576	24.5446	21.0137	4.56857	4.63575	3.88522	50.4333	4.0822	0.718238	0.11753	0.835767	0.125365	186.498	33.2957	4.56629	224.36	8.17231	0.959544	9.13185
2019	MW	7	Slurry + mineral N	120	1	4	0.34421	0.193375	0.461192	0.654567	0.00122299	92.9963	94.2577	3.73868	3.74522	3.89616	40.4533	1.39245	0.782265	1.86568	2.64794	0.00494741	52.059	29.2975	72.6897	154.046	27.2456	68.5156	95.7613
2019	MW	7	Slurry + mineral N	120	2	4	0.525858	0.160368	0.310045	0.470413	0.00372949	93.3587	75.2045	3.19023	3.68524	3.62775	44.268	2.32787	0.709917	1.37251	2.08242	0.0165097	74.2643	26.1622	49.7911	150.218	24.4247	37.4452	61.8699
2019	MW	7	Slurry + mineral N	120	3	4	0.420016	0.299186	0.269766	0.568952	0.0110323	88.5889	87.4076	3.61458	4.40718	3.93456	38.232	1.6058	1.14385	1.03137	2.17522	0.0421787	58.043	50.4113	40.5799	149.034	44.6589	35.4699	80.1288
2019	MW	7	Slurry + mineral N	120	4	4	0.380746	0.11304	0.498915	0.611955	0.00729927	89.5706	87.6711	3.43368	4.00454	4.35282	39.564	1.50638	0.447232	1.97391	2.42114	0.0288788	51.7243	17.9096	85.9206	155.554	16.0417	75.3275	91.3692
2019	MW	8	Slurry + mineral N	240	1	4	0.721908	0.220757	0.0561484	0.276906	0.00118574	82.8715	86.4267	3.53209	4.36144	3.86391	38.6033	2.78681	0.852197	0.216752	1.06895	0.00457736	98.4325	37.1681	8.37508	143.976	30.8018	7.23831	38.0401
2019	MW	8	Slurry + mineral N	240	2	4	0.774813	0.0998501	0.125337	0.225187	0	84.2749	82.3418	4.43889	4.06886	3.8989	39.3931	3.05223	0.393341	0.493743	0.887083	0	135.485	16.0045	19.2505	170.74	13.4877	15.8512	29.339
2019	MW	8	Slurry + mineral N	240	3	4	0.562297	0.263687	0.174016	0.437703	0	79.4207	85.2297	3.27408	4.45895	3.63788	39.4667	2.2192	1.04069	0.686783	1.72747	0	72.6582	46.4037	24.9843	144.046	36.8541	21.2941	58.1482
2019	MW	8	Slurry + mineral N	240	4	4	0.552467	0.0687978	0.370164	0.438962	0.00857077	58.4217	66.2615	4.13807	3.99885	3.3326	40.1093	2.21591	0.275943	1.4847	1.76065	0.0343768	91.6958	11.0346	49.4794	152.21	6.44657	32.7858	39.2323
2019	MW	9	Slurry + mineral N	360	1	4	0.661663	0.0753879	0.261838	0.337226	0.00111062	66.3278	67.7296	4.16425	3.94461	3.90972	40.4833	2.67863	0.305195	1.06001	1.3652	0.00449618	111.545	12.0388	41.4434	165.027	7.98504	28.0694	36.0545
2019	MW	9	Slurry + mineral N	360	2	4	0.438618	0.184024	0.35653	0.540554	0.0208282	55.9354	56.0232	4.73976	3.69911	4.51131	46.512	2.0401	0.85593	1.65829	2.51422	0.0968763	96.6958	31.6618	74.8108	203.168	17.7101	41.9114	59.6216
2019	MW	9	Slurry + mineral N	360	3	4	0.463758	0.218308	0.317137	0.535446	0.000796531	46.3779	76.9548	4.6171	4.74737	4.65198	43.824	2.03237	0.956715	1.38982	2.34654	0.00349072	93.8366	45.4188	64.6542	203.91	21.0643	49.7546	70.8189
2019	MW	9	Slurry + mineral N	360	4	4	0.576326	0.172114	0.250905	0.423019	0.000655401	46.3141	53.4777	4.05133	4.4603	3.50709	41.832	2.41089	0.719988	1.04958	1.76957	0.00274167	97.673	32.1136	36.8099	166.596	14.8731	19.6851	34.5582
2019	MW	10	Slurry + mineral N	480	1	4	0.685714	0.178571	0.135714	0.314286	0	46.3919	57.5679	4.91745	4.36839	3.89814	44.46	3.04869	0.793929	0.603386	1.39731	0	149.918	34.6819	23.5208	208.12	16.0896	13.5405	29.63
2019	MW	10	Slurry + mineral N	480	2	4	0.65533	0.0948332	0.237192	0.332025	0.0126444	52.2799	44.4108	4.5599	4.00305	4.26264	48.7	3.19146	0.461838	1.15513	1.61696	0.0615784	145.527	18.4876	49.2388	213.254	9.66531	21.8673	31.5327
2019	MW	10	Slurry + mineral N	480	3	4	0.730004	0.167623	0.0949101	0.262533	0.00746269	59.094	50.6032	4.86732	4.50638	4.29477	45.6	3.32882	0.764363	0.43279	1.19715	0.0340299	162.024	34.4451	18.5873	215.057	20.355	9.40577	29.7607
2019	MW	10	Slurry + mineral N	480	4	4	0.846154	0.0724612	0.081385	0.153846	0	43.4288	74.8884	4.33527	4.9548	3.5318	48.1393	4.07333	0.348823	0.391782	0.740605	0	176.59	17.2835	13.837	207.71	7.50602	10.3623	17.8683
2019	MW	1	-	0	1	5	0.70684	0.117264	0.175896	0.29316	0	86.6166	91.9989	3.4649	4.30971	4.76537	1.152	0.081428	0.0135088	0.0202632	0.033772	0	2.8214	0.58219	0.965616	4.36921	0.504273	0.888357	1.39263
2019	MW	1	-	0	2	5
2019	MW	1	-	0	3	5	0.60533	0.15736	0.23731	0.39467	0	85.731	87.4198	3.62089	4.24754	4.13826	0.98	0.0593223	0.0154213	0.0232563	0.0386777	0	2.148	0.655027	0.962408	3.76543	0.561561	0.841335	1.4029
2019	MW	1	-	0	4	5	0.712538	0.152905	0.134557	0.287462	0	84.924	83.9405	2.84148	4.54128	4.33186	0.808	0.0575731	0.0123547	0.0108722	0.0232269	0	1.63593	0.561064	0.470967	2.66796	0.476478	0.395332	0.87181
2019	MW	2	Mineral N	60	1	5	0.75353	0.0731707	0.15276	0.225931	0.0205392	82.4158	85.2098	3.47338	4.36495	4.58517	2.388	0.179943	0.0174732	0.0364791	0.0539522	0.00490475	6.25011	0.762695	1.67263	8.68543	0.628582	1.42524	2.05382
2019	MW	2	Mineral N	60	2	5
2019	MW	2	Mineral N	60	3	5	0.638417	0.103831	0.248351	0.352182	0.00940087	85.1192	83.9889	3.27489	4.1709	4.34876	1.41	0.0900168	0.0146401	0.0350175	0.0496576	0.00132552	2.94795	0.610623	1.52283	5.0814	0.519758	1.27901	1.79876
2019	MW	2	Mineral N	60	4	5	0.658676	0.205479	0.135845	0.341324	0	89.0379	82.6181	2.80318	4.29533	4.6287	0.432	0.0284548	0.00887671	0.00586849	0.0147452	0	0.79764	0.381284	0.271635	1.45056	0.339488	0.22442	0.563907
2019	MW	3	Mineral N	120	1	5	0.959046	0.0401763	0	0.0401763	0.000777605	87.6007	85.7209	2.87679	4.42119	4.61668	1.592	0.15268	0.00639606	0	0.00639606	0.000123795	4.39228	0.282782	0	4.67506	0.247719	0	0.247719
2019	MW	3	Mineral N	120	2	5	0.671779	0.0966258	0.0966258	0.193252	0.134969	83.7011	81.9681	3.58928	4.33591	4.68228	0.673333	0.0452331	0.00650613	0.00650613	0.0130123	0.00908793	1.62354	0.2821	0.304635	2.21028	0.236121	0.249704	0.485825
2019	MW	3	Mineral N	120	3	5	0.775665	0.00211238	0.221377	0.22349	0.000844951	83.4233	90.552	2.86948	4.17381	4.19895	0.933333	0.0723954	0.000197155	0.0206619	0.020859	7.88621e-05	2.07737	0.00822888	0.867582	2.95319	0.0068648	0.785613	0.792477
2019	MW	3	Mineral N	120	4	5	0.881092	0.0740741	0.0448343	0.118908	0	76.771	73.2163	2.4947	4.36434	4.23721	0.703333	0.0619701	0.00520988	0.00315335	0.00836322	0	1.54597	0.227377	0.133614	1.90696	0.17456	0.0978272	0.272387
2019	MW	4	Mineral N	240	1	5	0.641827	0.141827	0.216346	0.358173	0	76.896	75.2038	3.115	4.27511	4.57197	2.8	0.179712	0.0397115	0.0605769	0.100288	0	5.59801	1.69771	2.76956	10.0653	1.30547	2.08281	3.38829
2019	MW	4	Mineral N	240	2	5	0.918129	0.0818713	0	0.0818713	0	84.0627	89.5179	2.77086	4.38427	4.6841	1.212	0.111277	0.00992281	0	0.00992281	0	3.08333	0.435043	0	3.51838	0.365709	0	0.365709
2019	MW	4	Mineral N	240	3	5	0.708053	0.124657	0.159561	0.284218	0.00772875	85.8721	86.6405	3.18109	4.31287	4.70072	0.68	0.0481476	0.00847669	0.0108502	0.0193269	0.000525555	1.53162	0.365589	0.510036	2.40724	0.313939	0.441898	0.755836
2019	MW	4	Mineral N	240	4	5	0.634207	0.292135	0.0337079	0.325843	0.0399501	77.6618	80.6886	3.15173	4.52706	4.60787	0.673333	0.0427033	0.0196704	0.00226966	0.0219401	0.00268997	1.34589	0.890491	0.104583	2.34097	0.691572	0.0843867	0.775958
2019	MW	5	Mineral N	360	1	5	0.694737	0.0105263	0.294737	0.305263	0	83.6817	72.4234	3.53421	4.40031	4.53802	1.164	0.0808674	0.00122526	0.0343074	0.0355326	0	2.85803	0.0539153	1.55687	4.46882	0.0451173	1.12754	1.17266
2019	MW	5	Mineral N	360	2	5	0.883514	0.050923	0.0534691	0.104392	0.0120942	76.9089	74.5597	3.53418	4.68451	4.95712	3.09733	0.273654	0.0157725	0.0165612	0.0323337	0.00374598	9.6714	0.738867	0.820958	11.2312	0.568254	0.612104	1.18036
2019	MW	5	Mineral N	360	3	5	0.981636	0.0183639	0	0.0183639	0	87.6051	83.3711	3.12176	4.54465	4.5088	1.932	0.189652	0.00354791	0	0.00354791	0	5.92048	0.16124	0	6.08172	0.141255	0	0.141255
2019	MW	5	Mineral N	360	4	5	0.92887	0.0292887	0.041841	0.0711297	0	80.9052	68.1159	2.52034	4.49124	4.13688	1.97867	0.183792	0.00579526	0.00827894	0.0140742	0	4.63219	0.260279	0.34249	5.23496	0.210579	0.23329	0.443869
2019	MW	6	Mineral N	480	1	5	0.995918	0.00408163	0	0.00408163	0	51.0316	41.1661	3.5505	4.09354	4.225	4.914	0.489394	0.00200571	0	0.00200571	0	17.376	0.0821048	0	17.4581	0.0418994	0	0.0418994
2019	MW	6	Mineral N	480	2	5	0.88024	0.0419162	0.0778443	0.11976	0	62.3807	64.906	3.64288	4.55777	4.81949	2.18667	0.192479	0.00916567	0.017022	0.0261876	0	7.01177	0.41775	0.820371	8.2499	0.260595	0.53247	0.793066
2019	MW	6	Mineral N	480	3	5	0.827856	0.0375587	0.134585	0.172144	0	58.0436	62.0824	3.32442	4.19335	4.41325	3.69267	0.3057	0.0138692	0.0496979	0.063567	0	10.1627	0.581583	2.19329	12.9376	0.337571	1.36165	1.69922
2019	MW	6	Mineral N	480	4	5	0.880841	0.119159	0	0.119159	0	65.6092	67.1835	3.33383	4.63783	4.50185	3.38333	0.298018	0.0403154	0	0.0403154	0	9.93541	1.86976	0	11.8052	1.22674	0	1.22674
2019	MW	7	Slurry + mineral N	120	1	5	0.689379	0.0961924	0.214429	0.310621	0	84.086	81.2772	3.87275	4.26053	4.48876	1.64267	0.113242	0.0158012	0.0352235	0.0510247	0	4.38558	0.673215	1.5811	6.63989	0.56608	1.28507	1.85115
2019	MW	7	Slurry + mineral N	120	2	5	0.520514	0.0465401	0.432333	0.478873	0.00061237	86.4755	74.6923	3.29585	3.89687	4.31062	1.56867	0.0816514	0.00730059	0.0678187	0.0751192	9.60604e-05	2.69111	0.284495	2.9234	5.89901	0.246018	2.18356	2.42958
2019	MW	7	Slurry + mineral N	120	3	5	0.737608	0.127556	0.130329	0.257886	0.00450607	81.5277	74.0921	3.76463	4.49854	4.80935	3.79733	0.280094	0.0484374	0.0494904	0.0979278	0.0017111	10.5445	2.17898	2.38016	15.1037	1.77647	1.76351	3.53998
2019	MW	7	Slurry + mineral N	120	4	5	0.716186	0.075388	0.208426	0.283814	0	79.9472	95.9329	3.39346	4.80197	4.5332	3.366	0.241068	0.0253756	0.0701561	0.0955317	0	8.18056	1.21853	3.18032	12.5794	0.97418	3.05097	4.02515
2019	MW	8	Slurry + mineral N	240	1	5	0.974961	0.0250391	0	0.0250391	0	84.9521	88.5436	3.27836	4.41061	4.56335	1.85	0.180368	0.00463224	0	0.00463224	0	5.91311	0.20431	0	6.11742	0.173566	0	0.173566
2019	MW	8	Slurry + mineral N	240	2	5	0.812577	0.0456227	0.1418	0.187423	0	82.6691	82.0466	3.73582	4.11179	4.00416	4.422	0.359322	0.0201744	0.0627041	0.0828784	0	13.4236	0.829528	2.51077	16.7639	0.685763	2.06	2.74577
2019	MW	8	Slurry + mineral N	240	3	5	0.716505	0.0980583	0.185437	0.283495	0	82.4801	85.8065	2.76577	4.07499	3.87487	5.412	0.387772	0.0530691	0.100358	0.153428	0	10.7249	2.16256	3.88876	16.7762	1.78368	3.33681	5.12049
2019	MW	8	Slurry + mineral N	240	4	5	0.793201	0.0665722	0.140227	0.206799	0	71.2169	72.7078	2.86187	3.86173	4.00982	3.492	0.276986	0.023247	0.0489671	0.0722142	0	7.92698	0.897737	1.96349	10.7882	0.63934	1.42761	2.06695
2019	MW	9	Slurry + mineral N	360	1	5	0.652174	0.0434783	0.304348	0.347826	0	61.2153	71.8765	3.63754	3.9835	4.38363	2.58133	0.168348	0.0112232	0.0785623	0.0897855	0	6.12372	0.447075	3.44388	10.0147	0.273679	2.47534	2.74902
2019	MW	9	Slurry + mineral N	360	2	5	0.655804	0.0651731	0.279022	0.344196	0	69.6805	64.7106	3.55895	4.46338	4.30802	2.78667	0.182751	0.0181616	0.0777542	0.0959158	0	6.50402	0.810619	3.34967	10.6643	0.564843	2.16759	2.73244
2019	MW	9	Slurry + mineral N	360	3	5	0.87106	0.104585	0.0243553	0.12894	0	62.7008	63.2615	3.25015	4.58842	4.35239	4.712	0.410444	0.0492802	0.0114762	0.0607564	0	13.34	2.26118	0.499489	16.1007	1.41778	0.315984	1.73376
2019	MW	9	Slurry + mineral N	360	4	5	0.499157	0.175379	0.325464	0.500843	0	64.0031	63.4724	3.50822	4.19555	4.09135	4.53867	0.226551	0.0795989	0.147717	0.227316	0	7.94789	3.33961	6.04363	17.3311	2.13745	3.83603	5.97349
2019	MW	10	Slurry + mineral N	480	1	5	0.782938	0.114692	0.10237	0.217062	0	66.2753	60.4665	3.81751	4.01738	5.00503	1.4	0.109611	0.0160569	0.0143318	0.0303886	0	4.18443	0.645066	0.717309	5.5468	0.42752	0.433732	0.861251
2019	MW	10	Slurry + mineral N	480	2	5	0.465241	0.0909091	0.44385	0.534759	0	69.3065	62.945	3.77186	4.22474	4.31231	3.036	0.141247	0.0276	0.134753	0.162353	0	5.32765	1.16603	5.81097	12.3046	0.808135	3.65772	4.46585
2019	MW	10	Slurry + mineral N	480	3	5	0.837427	0.0237817	0.138791	0.162573	0	65.0849	57.2775	3.92377	4.84296	4.71054	5.792	0.485038	0.0137743	0.080388	0.0941623	0	19.0318	0.667086	3.78671	23.4856	0.434172	2.16893	2.6031
2019	MW	10	Slurry + mineral N	480	4	5	0.820394	0.0521437	0.127462	0.179606	0	66.6722	52.1786	3.78183	4.44128	4.1886	5.94533	0.487752	0.0310012	0.0757806	0.106782	0	18.4459	1.37685	3.17415	22.9969	0.917976	1.65623	2.5742

## Sheet: Overview correction
Overview data correction
In the excel sheets all contructed data are marked in red
Raw	Year	Location	Treatment	Fertilizer type	Fertilizer rate	Block	Cut	Missing data	Action to correct
46	2018	SW	1	-	0	4	2	Total DM	used average of other three replicates to estimate Total DM
184	2018	SW	6	Mineral N	480	2	5	Total DM	used average of other three replicates to estimate Total DM
203	2018	MW	1	-	0	1	1	%Ndfa and %N for WC (bot comp = 1.1% WC)	used average of other three replicates to estimate %Ndfa and %N
211	2018	MW	3	Mineral N	120	1	1	%Ndfa and %N for WC & RC (bot comp < 1% WC and RC)	used average of other replicates to estimate %Ndfa and %N
213	2018	MW	3	Mineral N	120	3	1	%Ndfa and %N for WC (bot comp < 1% WC)	used average of other replicates to estimate %Ndfa and %N
219	2018	MW	5	Mineral N	360	1	1	%Ndfa and %N for WC (bot comp < 1% WC)	used average of other replicates to estimate %Ndfa and %N
225	2018	MW	6	Mineral N	480	3	1	%Ndfa and %N for WC (bot comp < 1% WC)	used average of other replicates to estimate %Ndfa and %N
228	2018	MW	7	Slurry + mineral N	120	3	1	%Ndfa and %N for WC (bot comp < 1% WC)	used average of other replicates to estimate %Ndfa and %N
232	2018	MW	8	Slurry + mineral N	240	2	1	%Ndfa and %N for WC (bot comp = 0% WC)	NA for %Ndfa and %N, NY and qBNF equals 0 as WC is absent
240	2018	MW	10	Slurry + mineral N	480	2	1	%Ndfa and %N for WC (bot comp = 0% WC)	NA for %Ndfa and %N, NY and qBNF equals 0 as WC is absent
251	2018	MW	3	Mineral N	120	1	2	%Ndfa and %N for WC (bot comp = 0% WC)	NA for %Ndfa and %N, NY and qBNF equals 0 as WC is absent
283	2018	MW	1	-	0	1	3	Total DM	used average of other three replicates to estimate Total DM
287	2018	MW	2	Mineral N	60	1	3	Total DM	used average of other three replicates to estimate Total DM
291	2018	MW	3	Mineral N	120	1	3	Total DM and %Ndfa and %N for WC (bot comp = 0% WC)	used average of other replicates to estimate values. NA for %Ndfa and %N, NY and qBNF equals 0 as WC is absent
293	2018	MW	3	Mineral N	120	3	3	%Ndfa and %N for WC (bot comp = 1.8% WC)	used average of other replicates to estimate %Ndfa and %N
295	2018	MW	4	Mineral N	240	1	3	Total DM	used average of other three replicates to estimate Total DM
299	2018	MW	5	Mineral N	360	1	3	Total DM	used average of other three replicates to estimate Total DM
303	2018	MW	6	Mineral N	480	1	3	Total DM and %Ndfa and %N for WC (bot comp = 0% WC)	used average of other replicates to estimate values. NA for %Ndfa and %N, NY and qBNF equals 0 as WC is absent
309	2018	MW	7	Slurry + mineral N	120	3	3	Total DM	used average of other three replicates to estimate Total DM
313	2018	MW	8	Slurry + mineral N	240	3	3	Total DM	used average of other three replicates to estimate Total DM
317	2018	MW	9	Slurry + mineral N	360	3	3	Total DM	used average of other three replicates to estimate Total DM
321	2018	MW	10	Slurry + mineral N	480	3	3	Total DM	used average of other three replicates to estimate Total DM
544	2019	SW	6	Mineral N	480	2	4	Total DM	used average of other three replicates to estimate Total DM
584	2019	SW	6	Mineral N	480	2	5	Total DM	used average of other three replicates to estimate Total DM
603	2019	MW	1	-	0	1	1	%Ndfa and %N for WC (bot comp = 15% WC)	used average of other replicates to estimate %Ndfa and %N
604	2019	MW	1	-	0	2	1	All, fertilization mistake (treatments 1 and 2, Block 2)	Discard
608	2019	MW	2	Mineral N	60	2	1	All, fertilization mistake (treatments 1 and 2, Block 2)	Discard
611	2019	MW	3	Mineral N	120	1	1	%Ndfa and %N for WC and RC (bot comp = 1 and 1.5%)	used average of other replicates to estimate %Ndfa and %N
613	2019	MW	3	Mineral N	120	3	1	%Ndfa and %N for WC (bot comp = 1.8% WC)	used average of other replicates to estimate %Ndfa and %N
619	2019	MW	5	Mineral N	360	1	1	%Ndfa and %N for WC (bot comp = 1.2% WC)	used average of other replicates to estimate %Ndfa and %N
625	2019	MW	6	Mineral N	480	3	1	%Ndfa and %N for WC (bot comp = 4% WC)	used average of other replicates to estimate %Ndfa and %N
628	2019	MW	7	Slurry + mineral N	120	2	1	%Ndfa and %N for WC (bot comp = 6% WC)	used average of other replicates to estimate %Ndfa and %N
632	2019	MW	8	Slurry + mineral N	240	2	1	%Ndfa and %N for WC (bot comp = 5% WC)	used average of other replicates to estimate %Ndfa and %N
640	2019	MW	10	Slurry + mineral N	480	2	1	%Ndfa and %N for WC (bot comp = 5% WC)	used average of other replicates to estimate %Ndfa and %N
643	2019	MW	1	-	0	1	2	%Ndfa and %N for WC (bot comp = 35% WC)	used average of other replicates to estimate %Ndfa and %N
644	2019	MW	1	-	0	2	2	All, fertilization mistake (treatments 1 and 2, Block 2)	Discard
648	2019	MW	2	Mineral N	60	2	2	All, fertilization mistake (treatments 1 and 2, Block 2)	Discard
651	2019	MW	3	Mineral N	120	1	2	%Ndfa and %N for WC and RC (bot comp = 3 and 6%)	used average of other replicates to estimate %Ndfa and %N
653	2019	MW	3	Mineral N	120	3	2	%Ndfa and %N for WC (bot comp = 2% WC)	used average of other replicates to estimate %Ndfa and %N
659	2019	MW	5	Mineral N	360	1	2	%Ndfa and %N for WC (bot comp = 3% WC)	used average of other replicates to estimate %Ndfa and %N
665	2019	MW	6	Mineral N	480	3	2	%Ndfa and %N for WC (bot comp = 5% WC)	used average of other replicates to estimate %Ndfa and %N
668	2019	MW	7	Slurry + mineral N	120	2	2	%Ndfa and %N for WC (bot comp = 5% WC)	used average of other replicates to estimate %Ndfa and %N
672	2019	MW	8	Slurry + mineral N	240	2	2	%Ndfa and %N for WC (bot comp = 6% WC)	used average of other replicates to estimate %Ndfa and %N
680	2019	MW	10	Slurry + mineral N	480	2	2	%Ndfa and %N for WC (bot comp = 8% WC)	used average of other replicates to estimate %Ndfa and %N
684	2019	MW	1	-	0	2	3	All, fertilization mistake (treatments 1 and 2, Block 2)	Discard
688	2019	MW	2	Mineral N	60	2	3	All, fertilization mistake (treatments 1 and 2, Block 2)	Discard
691	2019	MW	3	Mineral N	120	1	3	%Ndfa and %N for WC (bot comp = 3% WC)	used average of other replicates to estimate %Ndfa and %N
693	2019	MW	3	Mineral N	120	3	3	%Ndfa and %N for WC (bot comp = 7% WC)	used average of other replicates to estimate %Ndfa and %N
703	2019	MW	6	Mineral N	480	1	3	%Ndfa and %N for WC (bot comp = 2% WC)	used average of other replicates to estimate %Ndfa and %N
724	2019	MW	1	-	0	2	4	All, fertilization mistake (treatments 1 and 2, Block 2)	Discard
728	2019	MW	2	Mineral N	60	2	4	All, fertilization mistake (treatments 1 and 2, Block 2)	Discard
764	2019	MW	1	-	0	2	5	All, fertilization mistake (treatments 1 and 2, Block 2)	Discard
768	2019	MW	2	Mineral N	60	2	5	All, fertilization mistake (treatments 1 and 2, Block 2)	Discard
